# Supplementary material for: Violence and sexual and reproductive health service disruption among girls and young women during COVID-19 pandemic in Nepal: A cross-sectional study using interactive voice response survey
Source: PLoS One. 2021 Dec 8;16(12):e0260435. doi: 10.1371/journal.pone.0260435 (PMC8654226; doi:10.1371/journal.pone.0260435)
Supplement: S1 Data — (XLSX) [file pone.0260435.s001.xlsx]

## Sheet: Dataset
Variable labels	Session Language	gender (Multiple Choice Question)	age (Multiple Choice Question)	definitions (Message)	violencequalifier (Multiple Choice Question)	earlymarriage (Multiple Choice Question)	municipality (Multiple Choice Question)	educationstatus (Multiple Choice Question)	ethnicity (Multiple Choice Question)	disability (Multiple Choice Question)	maritalstatus (Multiple Choice Question)	physicalsince - Not experienced any physical violence	physicalsince - Husband or Intimate partner	physicalsince - In laws	physicalsince - Other relatives	physicalsince - Friends	physicalsince - Community members or neighbours	physicalsince - Other stranger	physicalsince - Repeat	physicalbefore - Not experienced any physical violence	physicalbefore - Husband or Intimate partner	physicalbefore - In laws	physicalbefore - Other relatives	physicalbefore - Friends	physicalbefore - Community members or neighbours	physicalbefore - Other stranger	physicalbefore - Repeat	physicalhelp - Not sought help	physicalhelp - I/NGOs	physicalhelp - Social workers	physicalhelp - Police	physicalhelp - Relatives/friends	physicalhelp - Other	physicalhelp - Repeat	sexualsince - Not experienced any sexual violence	sexualsince - Husband or Intimate partner	sexualsince - In laws	sexualsince - Other relatives	sexualsince - Friends	sexualsince - Community members or neighbours	sexualsince - Other stranger	sexualsince - Repeat	sexualbefore - Not experienced any sexual violence	sexualbefore - Husband or Intimate partner	sexualbefore - In laws	sexualbefore - Other relatives	sexualbefore - Friends	sexualbefore - Community members or neighbours	sexualbefore - Other stranger
Variable names	SessionLanguage	genderMultipleChoiceQuestion	ageMultipleChoiceQuestion	definitionsMessage	violencequalifierMultipleChoi	earlymarriageMultipleChoiceQ	municipalityMultipleChoiceQu	educationstatusMultipleChoice	ethnicityMultipleChoiceQuest	disabilityMultipleChoiceQues	maritalstatusMultipleChoiceQ	physicalsinceNotexperienced	physicalsinceHusbandorIntim	physicalsinceInlaws	physicalsinceOtherrelatives	physicalsinceFriends	physicalsinceCommunitymember	physicalsinceOtherstranger	physicalsinceRepeat	physicalbeforeNotexperienced	physicalbeforeHusbandorInti	physicalbeforeInlaws	physicalbeforeOtherrelatives	physicalbeforeFriends	physicalbeforeCommunitymembe	physicalbeforeOtherstranger	physicalbeforeRepeat	physicalhelpNotsoughthelp	physicalhelpINGOs	physicalhelpSocialworkers	physicalhelpPolice	physicalhelpRelativesfriends	physicalhelpOther	physicalhelpRepeat	sexualsinceNotexperiencedan	sexualsinceHusbandorIntimat	sexualsinceInlaws	sexualsinceOtherrelatives	sexualsinceFriends	sexualsinceCommunitymembers	sexualsinceOtherstranger	sexualsinceRepeat	sexualbeforeNotexperienceda	sexualbeforeHusbandorIntima	sexualbeforeInlaws	sexualbeforeOtherrelatives	sexualbeforeFriends	sexualbeforeCommunitymembers	sexualbeforeOtherstranger
	Nepali	Female	between 22-24	100% (Voice)	Never experienced physical or sexual violence	No	Rural	Some or completed secondary	Other	No	Unmarried
	Nepali	Female	between 18-21	100% (Voice)	Never experienced physical or sexual violence	No	Urban	Postgraduate and above	Brahmin/Chhetri	No	Married
	Nepali	Female	between 18-21	100% (Voice)	Never experienced physical or sexual violence	No	Rural	No formal education	Brahmin/Chhetri	No	Unmarried
	Nepali	Female	between 22-24	100% (Voice)	Never experienced physical or sexual violence	No	Rural	Undergraduate	Brahmin/Chhetri	No	Unmarried
	Nepali	Female	between 18-21	100% (Voice)	Never experienced physical or sexual violence	No	Urban	Undergraduate	Newar	No	Unmarried
	Nepali	Female	between 18-21	100% (Voice)	Never experienced physical or sexual violence	No	Urban	Undergraduate	Dalit	No	Unmarried
	Nepali	Female	between 18-21	100% (Voice)	Never experienced physical or sexual violence	No	Urban	Some or completed secondary	Janajati	No	Unmarried
	Nepali	Female	between 18-21	100% (Voice)	Never experienced physical or sexual violence	No	Urban	Postgraduate and above	Brahmin/Chhetri	No	Unmarried
	Nepali	Female	between 18-21	100% (Voice)	Never experienced physical or sexual violence	Male family member	Rural	Some or completed secondary	Dalit	No	Unmarried
	Nepali	Female	between 18-21	100% (Voice)	Never experienced physical or sexual violence	No	Urban	Postgraduate and above	Janajati	No	Unmarried
	Nepali	Female	between 22-24	100% (Voice)	Never experienced physical or sexual violence	No	Rural	Postgraduate and above	Brahmin/Chhetri	No	Unmarried																								1	0	0	0	0	0	0	0	1	0	0	0	0	0	0
	Nepali	Female	between 18-21	100% (Voice)	Never experienced physical or sexual violence	No	Urban	Some or completed primary	Janajati	No	Unmarried
	Nepali	Female	between 22-24	100% (Voice)	Do not want to respond	No	Urban	Postgraduate and above	Brahmin/Chhetri	No	Unmarried
	Nepali	Female	between 18-21	100% (Voice)	Do not want to respond	Male family member	Urban	Some or completed primary	Other	No	Married
	Bhojpuri	Female	between 18-21	100% (Voice)	Physical violence	No	Urban	Some or completed secondary	Madhesi	No	Married	0	0	0	0	1	0	0	0	1	0	0	0	0	0	0	0	1	0	0	0	0	0	0
	Nepali	Female	between 18-21	100% (Voice)	Never experienced physical or sexual violence	Female family member	Urban	Some or completed secondary	Newar	No	Unmarried
	Nepali	Female	between 18-21	100% (Voice)	Never experienced physical or sexual violence	No	Urban	Postgraduate and above	Brahmin/Chhetri	No	Unmarried	1	0	0	0	0	0	0	0	1	0	0	0	0	0	0	0	1	0	0	0	0	0	0
	Nepali	Female	between 22-24	100% (Voice)	Do not want to respond	No	Urban	Undergraduate	Brahmin/Chhetri	No	Unmarried
	Nepali	Female	between 22-24	100% (Voice)	Never experienced physical or sexual violence	Male family member	Urban	Postgraduate and above	Janajati	No	Married
	Nepali	Female	between 18-21	100% (Voice)	Never experienced physical or sexual violence	No	Urban	Undergraduate	Brahmin/Chhetri	No	Unmarried
	Nepali	Female	between 18-21	100% (Voice)	Never experienced physical or sexual violence	No	Urban	Some or completed primary	Brahmin/Chhetri	No	Unmarried
	Nepali	Female	between 18-21	100% (Voice)	Sexual violence	No	Rural	No formal education	Brahmin/Chhetri	No	Married																								0	1	0	0	0	0	0	0	0	1	0	0	0	0	0
	Nepali	Female	between 22-24	100% (Voice)	Do not want to respond	No	Urban	Postgraduate and above	Brahmin/Chhetri	No	Unmarried
	Nepali	Female	between 22-24	100% (Voice)	Never experienced physical or sexual violence	No	Urban	Undergraduate	Brahmin/Chhetri	No	Married
	Nepali	Female	between 22-24	100% (Voice)	Never experienced physical or sexual violence	No	Urban	Postgraduate and above	Janajati	No	Unmarried
	Nepali	Female	between 18-21	100% (Voice)	Never experienced physical or sexual violence	No	Urban	Postgraduate and above	Madhesi	No	Unmarried
	Nepali	Female	between 18-21	100% (Voice)	Never experienced physical or sexual violence	No	Rural	Some or completed primary	Madhesi	No	Married
	Nepali	Female	between 22-24	100% (Voice)	Never experienced physical or sexual violence	No	Urban	No formal education	Brahmin/Chhetri	No	Married
	Nepali	Female	between 18-21	100% (Voice)	Do not want to respond	No	Urban	Postgraduate and above	Brahmin/Chhetri	No	Unmarried
	Nepali	Female	between 22-24	100% (Voice)	Never experienced physical or sexual violence	No	Urban	Postgraduate and above	Brahmin/Chhetri	No	Married
	Maithili	Female	between 18-21	100% (Voice)	Never experienced physical or sexual violence	No	Urban	Some or completed primary	Madhesi	No	Unmarried
	Nepali	Female	between 18-21	100% (Voice)	Never experienced physical or sexual violence	No	Urban	Some or completed secondary	Janajati	No	Unmarried
	Nepali	Female	between 22-24	100% (Voice)	Never experienced physical or sexual violence	No	Urban	Postgraduate and above	Brahmin/Chhetri	No	Unmarried
	Nepali	Female	between 18-21	100% (Voice)	Never experienced physical or sexual violence	Male family member	Urban	Postgraduate and above	Brahmin/Chhetri	No	Married
	Nepali	Female	between 22-24	100% (Voice)	Never experienced physical or sexual violence	No	Urban	Postgraduate and above	Brahmin/Chhetri	No	Unmarried
	Nepali	Female	between 18-21	100% (Voice)	Never experienced physical or sexual violence	No	Urban	Some or completed primary	Brahmin/Chhetri	No	Married
	Nepali	Female	between 22-24	100% (Voice)	Never experienced physical or sexual violence	No	Rural	Undergraduate	Newar	No	Unmarried
	Nepali	Female	between 22-24	100% (Voice)	Never experienced physical or sexual violence	No	Urban	Postgraduate and above	Other	No	Unmarried
	Nepali	Female	between 18-21	100% (Voice)	Never experienced physical or sexual violence	No	Urban	Some or completed secondary	Brahmin/Chhetri	No	Unmarried
	Nepali	Female	between 18-21	100% (Voice)	Never experienced physical or sexual violence	No	Urban	Undergraduate	Brahmin/Chhetri	No	Unmarried
	Nepali	Female	between 22-24	100% (Voice)	Never experienced physical or sexual violence	No	Rural	Some or completed secondary	Brahmin/Chhetri	No	Unmarried
	Nepali	Female	between 22-24	100% (Voice)	Never experienced physical or sexual violence	No	Urban	Some or completed secondary	Janajati	No	Unmarried
	Nepali	Female	between 18-21	100% (Voice)	Never experienced physical or sexual violence	No	Urban	Undergraduate	Brahmin/Chhetri	No	Married
	Nepali	Female	between 22-24	100% (Voice)	Both sexual and physical violence	No	Urban	Postgraduate and above	Brahmin/Chhetri	No	Unmarried	1	0	0	0	0	0	0	0	0	0	0	0	1	0	0	0	0	0	0	0	1	0	0	1	0	0	0	0	0	0	0	0	1	0	0	0	0	0
	Nepali	Female	between 18-21	100% (Voice)	Never experienced physical or sexual violence	No	Urban	Undergraduate	Brahmin/Chhetri	No	Unmarried
	Nepali	Female	between 22-24	100% (Voice)	Never experienced physical or sexual violence	Female family member	Rural	No formal education	Janajati	Yes	Unmarried
	Tharu	Female	between 18-21	100% (Voice)	Never experienced physical or sexual violence	No	Rural	Some or completed secondary	Janajati	No	Married	1	0	0	0	0	0	0	0	1	0	0	0	0	0	0	0	1	0	0	0	0	0	0
		Female	between 18-21	100% (Voice)	Do not want to respond	Female family member	Rural	Some or completed primary	Janajati	No	Unmarried
	Nepali	Female	between 22-24	100% (Voice)	Never experienced physical or sexual violence	No	Urban	Postgraduate and above	Brahmin/Chhetri	No	Unmarried
	Nepali	Female	between 22-24	100% (Voice)	Both sexual and physical violence	No	Urban	Postgraduate and above	Brahmin/Chhetri	Yes	Divorced	1	0	0	0	0	0	0	0	0	1	0	0	0	0	0	0	1	0	0	0	0	0	0	1	0	0	0	0	0	0	0	0	1	0	0	0	0	0
	Nepali	Female	between 18-21	100% (Voice)	Never experienced physical or sexual violence	No	Urban	Postgraduate and above	Brahmin/Chhetri	No	Unmarried	1	0	0	0	0	0	0	0	1	0	0	0	0	0	0	0	1	0	0	0	0	0	0	1	0	0	0	0	0	0	0	1	0	0	0	0	0	0
	Nepali	Female	between 18-21	100% (Voice)	Never experienced physical or sexual violence	No	Rural	Some or completed primary	Brahmin/Chhetri	No	Unmarried
	Nepali	Female	between 18-21	100% (Voice)	Sexual violence	No	Rural	Undergraduate	Brahmin/Chhetri	No	Unmarried																								1	0	0	0	0	0	0	0	0	1	0	0	0	0	0
	Nepali	Female	between 22-24	100% (Voice)	Never experienced physical or sexual violence	Female family member	Urban	No formal education	Janajati	Yes	Unmarried
	Nepali	Female	between 18-21	100% (Voice)	Never experienced physical or sexual violence	No	Urban	Some or completed secondary	Madhesi	No	Unmarried
	Nepali	Female	between 18-21	100% (Voice)	Never experienced physical or sexual violence	No	Urban	Some or completed secondary	Dalit	No	Unmarried
	Nepali	Female	between 18-21	100% (Voice)	Never experienced physical or sexual violence	No	Urban	Some or completed secondary	Brahmin/Chhetri	No	Unmarried
	Nepali	Female	between 18-21	100% (Voice)	Never experienced physical or sexual violence	No	Rural	Some or completed secondary	Janajati	No	Unmarried
	Nepali	Female	between 18-21	100% (Voice)	Do not want to respond	No	Urban	Postgraduate and above	Janajati	No	Unmarried
	Nepali	Female	between 22-24	100% (Voice)	Never experienced physical or sexual violence	No	Rural	Postgraduate and above	Newar	No	Unmarried
	Nepali	Female	between 22-24	100% (Voice)	Never experienced physical or sexual violence	No	Urban	Undergraduate	Janajati	No	Married
	Nepali	Female	between 18-21	100% (Voice)	Never experienced physical or sexual violence	No	Urban	Some or completed secondary	Brahmin/Chhetri	No	Unmarried
	Nepali	Female	between 18-21	100% (Voice)	Never experienced physical or sexual violence	No	Urban	Some or completed secondary	Brahmin/Chhetri	No	Unmarried
	Nepali	Female	between 22-24	100% (Voice)	Never experienced physical or sexual violence	No	Rural	Some or completed primary	Brahmin/Chhetri	Yes	Married
	Nepali	Female	between 22-24	100% (Voice)	Never experienced physical or sexual violence	No	Rural	Some or completed primary	Other	No	Married
	Nepali	Female	between 22-24	100% (Voice)	Physical violence	No	Rural	No formal education	Madhesi	No	Married	0	0	0	0	1	0	0	0	1	0	0	0	0	0	0	0	1	0	0	0	0	0	0
	Nepali	Female	between 18-21	100% (Voice)	Never experienced physical or sexual violence	No	Urban	Some or completed secondary	Brahmin/Chhetri	No	Unmarried
	Nepali	Female	between 18-21	100% (Voice)	Never experienced physical or sexual violence	No	Rural	Some or completed secondary	Janajati	No	Married
	Nepali	Female	between 18-21	100% (Voice)	Never experienced physical or sexual violence	No	Rural	Postgraduate and above	Brahmin/Chhetri	No	Unmarried
		Female	between 22-24	100% (Voice)	Never experienced physical or sexual violence	No	Rural	Some or completed secondary	Janajati	No	Unmarried
	Nepali	Female	between 18-21	100% (Voice)	Never experienced physical or sexual violence	No	Urban	Postgraduate and above	Janajati	No	Unmarried
	Nepali	Female	between 18-21	100% (Voice)	Never experienced physical or sexual violence	No	Rural	Some or completed primary	Janajati	No	Unmarried
	Nepali	Female	between 18-21	100% (Voice)	Never experienced physical or sexual violence	No	Urban	Postgraduate and above	Brahmin/Chhetri	No	Unmarried
	Nepali	Female	between 18-21	100% (Voice)	Never experienced physical or sexual violence	No	Urban	Some or completed secondary	Brahmin/Chhetri	No	Unmarried
	Nepali	Female	between 18-21	100% (Voice)	Never experienced physical or sexual violence	No	Rural	Undergraduate	Brahmin/Chhetri	No	Married
	Nepali	Female	between 22-24	100% (Voice)	Never experienced physical or sexual violence	No	Urban	No formal education	Newar	No	Married
	Nepali	Female	between 22-24	100% (Voice)	Never experienced physical or sexual violence	No	Rural	Postgraduate and above	Other	No	Unmarried
	Nepali	Female	between 22-24	100% (Voice)	Never experienced physical or sexual violence	No	Urban	Some or completed secondary	Brahmin/Chhetri	No	Married	1	0	0	0	0	0	0	0	1	0	0	0	0	0	0	0	1	0	0	0	0	0	0
	Nepali	Female	between 18-21	100% (Voice)	Never experienced physical or sexual violence	No	Rural	Some or completed secondary	Other	No	Married
	Nepali	Female	between 18-21	100% (Voice)	Never experienced physical or sexual violence	No	Urban	Some or completed secondary	Janajati	Yes	Unmarried
	Nepali	Female	between 18-21	100% (Voice)	Never experienced physical or sexual violence	No	Urban	Some or completed secondary	Brahmin/Chhetri	No	Unmarried
	Nepali	Female	between 18-21	100% (Voice)	Never experienced physical or sexual violence	No	Urban	Undergraduate	Brahmin/Chhetri	No	Married
		Female	between 22-24	100% (Voice)	Never experienced physical or sexual violence	No	Urban	Some or completed secondary	Brahmin/Chhetri	No	Married
	Nepali	Female	between 22-24	100% (Voice)	Never experienced physical or sexual violence	No	Urban	Some or completed secondary	Other	No	Married
	Nepali	Female	between 22-24	100% (Voice)	Never experienced physical or sexual violence	No	Urban	Undergraduate	Brahmin/Chhetri	No	Unmarried
	Nepali	Female	between 18-21	100% (Voice)	Never experienced physical or sexual violence	No	Rural	Some or completed secondary	Janajati	No	Married
	Nepali	Female	between 18-21	100% (Voice)	Never experienced physical or sexual violence	No	Rural	Undergraduate	Madhesi	No	Unmarried
	Tharu	Female	between 18-21	100% (Voice)	Never experienced physical or sexual violence	No	Rural	No formal education	Janajati	No	Unmarried
	Nepali	Female	between 18-21	100% (Voice)	Never experienced physical or sexual violence	No	Urban	Undergraduate	Brahmin/Chhetri	No	Unmarried
	Nepali	Female	between 18-21	100% (Voice)	Never experienced physical or sexual violence	No	Rural	Some or completed secondary	Brahmin/Chhetri	No	Unmarried
	Nepali	Female	between 22-24	100% (Voice)	Never experienced physical or sexual violence	No	Rural	Some or completed secondary	Janajati	No	Married
	Nepali	Female	between 22-24	100% (Voice)	Never experienced physical or sexual violence	No	Urban	Undergraduate	Brahmin/Chhetri	No	Married
	Nepali	Female	between 22-24	100% (Voice)	Never experienced physical or sexual violence	No	Rural	Undergraduate	Brahmin/Chhetri	No	Married
		Female	between 18-21	100% (Voice)	Never experienced physical or sexual violence	Female family member	Rural	Postgraduate and above	Janajati	No	Unmarried
	Nepali	Female	between 18-21	100% (Voice)	Physical violence	No	Rural	No formal education	Janajati	No	Married	0	0	1	0	0	0	0	0	0	1	0	0	0	0	0	0	0	0	1	0	0	0	0
	Bhojpuri	Female	between 22-24	100% (Voice)	Never experienced physical or sexual violence	Male family member	Urban	No formal education	Madhesi	Yes	Married
	Nepali	Female	between 22-24	100% (Voice)	Never experienced physical or sexual violence	Male family member	Urban	Some or completed secondary	Brahmin/Chhetri	No	Married
	Nepali	Female	between 18-21	100% (Voice)	Never experienced physical or sexual violence	No	Rural	No formal education	Dalit	No	Unmarried	1	0	0	0	0	0	0	0	1	0	0	0	0	0	0	0	1	0	0	0	0	0	0
	Nepali	Female	between 18-21	100% (Voice)	Never experienced physical or sexual violence	No	Rural	Some or completed primary	Brahmin/Chhetri	No	Unmarried
	Nepali	Female	between 18-21	100% (Voice)	Never experienced physical or sexual violence	No	Rural	Some or completed primary	Janajati	No	Unmarried
	Nepali	Female	between 18-21	100% (Voice)	Never experienced physical or sexual violence	No	Rural	Undergraduate	Janajati	No	Unmarried
	Nepali	Female	between 18-21	100% (Voice)	Never experienced physical or sexual violence	No	Rural	No formal education	Other	No	Unmarried
	Nepali	Female	between 18-21	100% (Voice)	Never experienced physical or sexual violence	No	Urban	Some or completed primary	Dalit	No	Unmarried
		Female	between 22-24	100% (Voice)	Sexual violence	No	Urban	No formal education	Brahmin/Chhetri	Yes	Married																								0	0	0	0	0	0	1	0	0	1	0	0	0	0	0
	Nepali	Female	between 18-21	100% (Voice)	Never experienced physical or sexual violence	No	Rural	Some or completed primary	Madhesi	No	Unmarried
	Nepali	Female	between 22-24	100% (Voice)	Never experienced physical or sexual violence	No	Urban	Undergraduate	Brahmin/Chhetri	No	Married
	Nepali	Female	between 18-21	100% (Voice)	Never experienced physical or sexual violence	No	Urban	Postgraduate and above	Brahmin/Chhetri	No	Unmarried
	Nepali	Female	between 22-24	100% (Voice)	Never experienced physical or sexual violence	No	Urban	Postgraduate and above	Brahmin/Chhetri	No	Married
	Nepali	Female	between 22-24	100% (Voice)	Never experienced physical or sexual violence	No	Urban	Postgraduate and above	Janajati	No	Unmarried
	Nepali	Female	between 18-21	100% (Voice)	Never experienced physical or sexual violence	No	Rural	Some or completed secondary	Janajati	No	Unmarried
	Nepali	Female	between 18-21	100% (Voice)	Never experienced physical or sexual violence	No	Rural	Some or completed secondary	Newar	No	Unmarried
	Nepali	Female	between 18-21	100% (Voice)	Never experienced physical or sexual violence	No	Urban	Postgraduate and above	Brahmin/Chhetri	No	Unmarried
	Nepali	Female	between 18-21	100% (Voice)	Never experienced physical or sexual violence	No	Urban	No formal education	Brahmin/Chhetri	No	Unmarried
	Nepali	Female	between 18-21	100% (Voice)	Never experienced physical or sexual violence	No	Urban	Undergraduate	Janajati	No	Unmarried
	Nepali	Female	between 22-24	100% (Voice)	Never experienced physical or sexual violence	No	Urban	Postgraduate and above	Janajati	No	Unmarried
	Nepali	Female	between 22-24	100% (Voice)	Never experienced physical or sexual violence	No	Urban	Undergraduate	Brahmin/Chhetri	No	Married
	Nepali	Female	between 22-24	100% (Voice)	Never experienced physical or sexual violence	No	Urban	Undergraduate	Brahmin/Chhetri	No	Unmarried
	Nepali	Female	between 18-21	100% (Voice)	Never experienced physical or sexual violence	No	Rural	Some or completed secondary	Janajati	No	Unmarried
	Nepali	Female	between 18-21	100% (Voice)	Never experienced physical or sexual violence	No	Urban	Some or completed primary	Brahmin/Chhetri	No	Unmarried
	Nepali	Female	between 22-24	100% (Voice)	Never experienced physical or sexual violence	Female family member	Rural	Postgraduate and above	Brahmin/Chhetri	No	Married
	Maithili	Female	between 18-21	100% (Voice)	Never experienced physical or sexual violence	No	Rural	Some or completed secondary	Janajati	No	Unmarried
	Nepali	Female	between 22-24	100% (Voice)	Never experienced physical or sexual violence	No	Urban	Undergraduate	Brahmin/Chhetri	No	Married
	Nepali	Female	between 22-24	100% (Voice)	Never experienced physical or sexual violence	Male family member	Urban	Undergraduate	Brahmin/Chhetri	No	Married
	Nepali	Female	between 22-24	100% (Voice)	Never experienced physical or sexual violence	Female family member	Urban	Some or completed secondary	Janajati	No	Unmarried
	Nepali	Female	between 22-24	100% (Voice)	Never experienced physical or sexual violence	No	Urban	Postgraduate and above	Janajati	No	Unmarried
	Nepali	Female	between 22-24	100% (Voice)	Never experienced physical or sexual violence	No	Urban	Postgraduate and above	Newar	No	Unmarried
	Nepali	Female	between 18-21	100% (Voice)	Never experienced physical or sexual violence	No	Urban	Undergraduate	Janajati	No	Unmarried	1	0	0	0	0	0	0	0	1	0	0	0	0	0	0	0	0	0	0	0	0	1	0
	Nepali	Female	between 18-21	100% (Voice)	Never experienced physical or sexual violence	Male family member	Rural	No formal education	Other	No	Unmarried
	Nepali	Female	between 22-24	100% (Voice)	Never experienced physical or sexual violence	No	Urban	Postgraduate and above	Brahmin/Chhetri	No	Married
	Nepali	Female	between 22-24	100% (Voice)	Never experienced physical or sexual violence	No	Rural	Postgraduate and above	Brahmin/Chhetri	No	Unmarried
	Nepali	Female	between 18-21	100% (Voice)	Never experienced physical or sexual violence	No	Rural	Undergraduate	Janajati	No	Married
	Nepali	Female	between 22-24	100% (Voice)	Never experienced physical or sexual violence	No	Urban	Some or completed primary	Brahmin/Chhetri	No	Married
	Nepali	Female	between 18-21	100% (Voice)	Never experienced physical or sexual violence	No	Urban	Postgraduate and above	Brahmin/Chhetri	No	Unmarried
	Nepali	Female	between 18-21	100% (Voice)	Do not want to respond	No	Rural	Some or completed primary	Janajati	No	Unmarried
	Nepali	Female	between 18-21	100% (Voice)	Physical violence	No	Urban	No formal education	Brahmin/Chhetri	No	Unmarried	0	0	0	0	1	0	0	0	0	0	0	0	1	0	0	0	1	0	0	0	0	0	0
	Nepali	Female	between 18-21	100% (Voice)	Never experienced physical or sexual violence	No	Urban	Undergraduate	Janajati	No	Unmarried
	Nepali	Female	between 18-21	100% (Voice)	Never experienced physical or sexual violence	No	Rural	No formal education	Brahmin/Chhetri	No	Married
	Nepali	Female	between 18-21	100% (Voice)	Never experienced physical or sexual violence	Female family member	Urban	Some or completed secondary	Brahmin/Chhetri	No	Unmarried
	Nepali	Female	between 18-21	100% (Voice)	Never experienced physical or sexual violence	No	Rural	Some or completed secondary	Janajati	No	Unmarried
	Nepali	Female	between 18-21	100% (Voice)	Never experienced physical or sexual violence	No	Urban	Postgraduate and above	Brahmin/Chhetri	No	Unmarried
		Female	between 18-21	100% (Voice)	Never experienced physical or sexual violence	No	Rural	Undergraduate	Janajati	No	Unmarried
	Nepali	Female	between 18-21	100% (Voice)	Never experienced physical or sexual violence	Male family member	Rural	No formal education	Janajati	No	Married
	Nepali	Female	between 22-24	100% (Voice)	Never experienced physical or sexual violence	No	Rural	Postgraduate and above	Janajati	No	Married
	Nepali	Female	between 22-24	100% (Voice)	Never experienced physical or sexual violence	No	Urban	Postgraduate and above	Janajati	No	Unmarried
	Nepali	Female	between 22-24	100% (Voice)	Never experienced physical or sexual violence	No	Urban	Postgraduate and above	Brahmin/Chhetri	No	Unmarried
	Nepali	Female	between 18-21	100% (Voice)	Never experienced physical or sexual violence	No	Urban	Some or completed secondary	Brahmin/Chhetri	No	Unmarried
	Nepali	Female	between 22-24	100% (Voice)	Never experienced physical or sexual violence	No	Urban	Postgraduate and above	Brahmin/Chhetri	No	Unmarried
	Nepali	Female	between 22-24	100% (Voice)	Never experienced physical or sexual violence	No	Urban	Some or completed secondary	Janajati	No	Unmarried
	Nepali	Female	between 18-21	100% (Voice)	Never experienced physical or sexual violence	No	Urban	Some or completed secondary	Brahmin/Chhetri	No	Unmarried
	Nepali	Female	between 18-21	100% (Voice)	Never experienced physical or sexual violence	Female family member	Urban	Some or completed primary	Brahmin/Chhetri	Yes	Unmarried
	Nepali	Female	between 18-21	100% (Voice)	Never experienced physical or sexual violence	No	Rural	Some or completed secondary	Dalit	No	Married
	Nepali	Female	between 22-24	100% (Voice)	Never experienced physical or sexual violence	No	Rural	Postgraduate and above	Brahmin/Chhetri	No	Married
	Nepali	Female	between 18-21	100% (Voice)	Never experienced physical or sexual violence	No	Urban	Some or completed secondary	Janajati	Yes	Unmarried
	Nepali	Female	between 18-21	100% (Voice)	Never experienced physical or sexual violence	No	Rural	Postgraduate and above	Brahmin/Chhetri	No	Unmarried
		Female	between 22-24	100% (Voice)	Do not want to respond	No	Rural	No formal education	Brahmin/Chhetri	Yes	Married
	Nepali	Female	between 22-24	100% (Voice)	Physical violence	No	Urban	Undergraduate	Brahmin/Chhetri	No	Unmarried	0	0	1	0	0	0	0	0	0	0	1	0	0	0	0	0	1	0	0	0	0	0	0
	Nepali	Female	between 18-21	100% (Voice)	Never experienced physical or sexual violence	No	Urban	Postgraduate and above	Brahmin/Chhetri	No	Unmarried
	Nepali	Female	between 18-21	100% (Voice)	Do not want to respond	No	Urban	Postgraduate and above	Janajati	No	Married
	Nepali	Female	between 18-21	100% (Voice)	Do not want to respond	No	Rural	Some or completed secondary	Other	No	Married
	Nepali	Female	between 22-24	100% (Voice)	Never experienced physical or sexual violence	No	Rural	Undergraduate	Brahmin/Chhetri	No	Unmarried
	Nepali	Female	between 18-21	100% (Voice)	Do not want to respond	No	Urban	Postgraduate and above	Janajati	No	Unmarried
	Nepali	Female	between 18-21	100% (Voice)	Never experienced physical or sexual violence	No	Rural	Some or completed primary	Janajati	Yes	Unmarried
	Nepali	Female	between 18-21	100% (Voice)	Never experienced physical or sexual violence	No	Urban	Some or completed primary	Brahmin/Chhetri	No	Unmarried
	Nepali	Female	between 18-21	100% (Voice)	Never experienced physical or sexual violence	Male family member	Rural	Some or completed secondary	Janajati	No	Unmarried
	Nepali	Female	between 18-21	100% (Voice)	Never experienced physical or sexual violence	No	Urban	Postgraduate and above	Janajati	No	Unmarried
	Nepali	Female	between 18-21	100% (Voice)	Never experienced physical or sexual violence	No	Rural	Some or completed secondary	Brahmin/Chhetri	No	Unmarried
	Nepali	Female	between 18-21	100% (Voice)	Never experienced physical or sexual violence	No	Rural	Some or completed secondary	Janajati	No	Unmarried
	Nepali	Female	between 18-21	100% (Voice)	Never experienced physical or sexual violence	No	Rural	Some or completed secondary	Brahmin/Chhetri	No	Unmarried
	Nepali	Female	between 18-21	100% (Voice)	Never experienced physical or sexual violence	No	Urban	Postgraduate and above	Janajati	No	Unmarried
	Nepali	Female	between 18-21	100% (Voice)	Never experienced physical or sexual violence	Male family member	Rural	No formal education	Brahmin/Chhetri	Yes	Married
	Nepali	Female	between 22-24	100% (Voice)	Never experienced physical or sexual violence	Male family member	Urban	Some or completed secondary	Newar	No	Unmarried
	Maithili	Female	between 18-21	100% (Voice)	Never experienced physical or sexual violence	No	Urban	Undergraduate	Brahmin/Chhetri	No	Married
	Maithili	Female	between 18-21	100% (Voice)	Both sexual and physical violence	No	Rural	Undergraduate	Muslim	No	Unmarried	0	1	0	0	0	0	0	0	1	0	0	0	0	0	0	0	0	0	0	0	1	0	0	1	0	0	0	0	0	0	0	0	1	0	0	0	0	0
	Nepali	Female	between 18-21	100% (Voice)	Do not want to respond	No	Urban	Postgraduate and above	Janajati	No	Unmarried
	Tharu	Female	between 22-24	100% (Voice)	Never experienced physical or sexual violence	Female family member	Rural	Some or completed secondary	Janajati	No	Married
	Nepali	Female	between 22-24	100% (Voice)	Never experienced physical or sexual violence	No	Urban	Some or completed secondary	Brahmin/Chhetri	No	Married
	Nepali	Female	between 18-21	100% (Voice)	Never experienced physical or sexual violence	No	Urban	Undergraduate	Brahmin/Chhetri	No	Unmarried
	Nepali	Female	between 18-21	100% (Voice)	Never experienced physical or sexual violence	Female family member	Urban	Some or completed primary	Janajati	No	Married
	Nepali	Female	between 18-21	100% (Voice)	Do not want to respond	No	Urban	Postgraduate and above	Brahmin/Chhetri	No	Unmarried
	Nepali	Female	between 22-24	100% (Voice)	Never experienced physical or sexual violence	Female family member	Urban	Some or completed primary	Brahmin/Chhetri	No	Married
	Nepali	Female	between 22-24	100% (Voice)	Never experienced physical or sexual violence	No	Rural	Undergraduate	Brahmin/Chhetri	No	Unmarried
	Nepali	Female	between 22-24	100% (Voice)	Never experienced physical or sexual violence	No	Urban	Postgraduate and above	Janajati	No	Unmarried	1	0	0	0	0	0	0	0	1	0	0	0	0	0	0	0	1	0	0	0	0	0	0
	Nepali	Female	between 18-21	100% (Voice)	Physical violence	No	Urban	No formal education	Dalit	No	Married	0	0	1	0	0	0	0	0	0	0	1	0	0	0	0	0	1	0	0	0	0	0	0
	Nepali	Female	between 18-21	100% (Voice)	Never experienced physical or sexual violence	No	Rural	Postgraduate and above	Brahmin/Chhetri	No	Married
	Nepali	Female	between 22-24	100% (Voice)	Never experienced physical or sexual violence	No	Urban	Undergraduate	Brahmin/Chhetri	No	Unmarried
	Nepali	Female	between 18-21	100% (Voice)	Never experienced physical or sexual violence	No	Urban	Undergraduate	Brahmin/Chhetri	No	Unmarried
	Nepali	Female	between 18-21	100% (Voice)	Never experienced physical or sexual violence	No	Urban	Postgraduate and above	Brahmin/Chhetri	No	Unmarried
	Nepali	Female	between 18-21	100% (Voice)	Never experienced physical or sexual violence	No	Urban	Some or completed secondary	Brahmin/Chhetri	No	Unmarried
		Female	between 18-21	100% (Voice)	Never experienced physical or sexual violence	No	Urban	Some or completed primary	Janajati	No	Married
	Nepali	Female	between 18-21	100% (Voice)	Never experienced physical or sexual violence	No	Urban	Undergraduate	Brahmin/Chhetri	No	Unmarried
	Nepali	Female	between 18-21	100% (Voice)	Never experienced physical or sexual violence	No	Rural	Some or completed secondary	Brahmin/Chhetri	No	Unmarried
	Nepali	Female	between 18-21	100% (Voice)	Never experienced physical or sexual violence	Female family member	Rural	Some or completed secondary	Other	No	Married
	Nepali	Female	between 22-24	100% (Voice)	Never experienced physical or sexual violence	No	Rural	Some or completed secondary	Brahmin/Chhetri	No	Married
	Nepali	Female	between 18-21	100% (Voice)	Never experienced physical or sexual violence	No	Urban	Postgraduate and above	Newar	No	Married
	Nepali	Female	between 22-24	100% (Voice)	Never experienced physical or sexual violence	No	Rural	Postgraduate and above	Brahmin/Chhetri	No	Unmarried
	Nepali	Female	between 18-21	100% (Voice)	Never experienced physical or sexual violence	No	Urban	Some or completed secondary	Madhesi	No	Unmarried
	Nepali	Female	between 18-21	100% (Voice)	Sexual violence	No	Urban	No formal education	Janajati	No	Married																								1	0	0	0	0	0	0	0	0	1	0	0	0	0	0
	Nepali	Female	between 22-24	100% (Voice)	Never experienced physical or sexual violence	No	Urban	Postgraduate and above	Brahmin/Chhetri	No	Unmarried
	Nepali	Female	between 22-24	100% (Voice)	Never experienced physical or sexual violence	No	Urban	Postgraduate and above	Janajati	No	Unmarried
	Nepali	Female	between 22-24	100% (Voice)	Never experienced physical or sexual violence	No	Urban	Some or completed primary	Brahmin/Chhetri	No	Unmarried
	Nepali	Female	between 18-21	100% (Voice)	Never experienced physical or sexual violence	No	Urban	Some or completed primary	Janajati	No	Unmarried
	Nepali	Female	between 22-24	100% (Voice)	Never experienced physical or sexual violence	No	Rural	Postgraduate and above	Brahmin/Chhetri	No	Unmarried
	Nepali	Female	between 22-24	100% (Voice)	Never experienced physical or sexual violence	No	Urban	Postgraduate and above	Brahmin/Chhetri	No	Unmarried
	Nepali	Female	between 22-24	100% (Voice)	Never experienced physical or sexual violence	No	Urban	Undergraduate	Brahmin/Chhetri	No	Unmarried
	Nepali	Female	between 18-21	100% (Voice)	Never experienced physical or sexual violence	No	Rural	Undergraduate	Brahmin/Chhetri	No	Married
	Nepali	Female	between 22-24	100% (Voice)	Never experienced physical or sexual violence	No	Urban	Some or completed secondary	Brahmin/Chhetri	No	Married
	Nepali	Female	between 18-21	100% (Voice)	Never experienced physical or sexual violence	No	Urban	Undergraduate	Janajati	No	Unmarried
	Nepali	Female	between 22-24	100% (Voice)	Never experienced physical or sexual violence	Female family member	Rural	Postgraduate and above	Dalit	No	Married
	Nepali	Female	between 22-24	100% (Voice)	Never experienced physical or sexual violence	No	Rural	Undergraduate	Madhesi	No	Unmarried
	Nepali	Female	between 18-21	100% (Voice)	Never experienced physical or sexual violence	No	Rural	No formal education	Brahmin/Chhetri	No	Married	1	0	0	0	0	0	0	0	1	0	0	0	0	0	0	0	1	0	0	0	0	0	0
	Nepali	Female	between 18-21	100% (Voice)	Never experienced physical or sexual violence	No	Rural	Postgraduate and above	Janajati	No	Unmarried
	Nepali	Female	between 18-21	100% (Voice)	Physical violence	No	Rural	Some or completed primary	Madhesi	No	Married	1	0	0	0	0	0	0	0	0	0	1	0	0	0	0	0	1	0	0	0	0	0	0
	Nepali	Female	between 18-21	100% (Voice)	Never experienced physical or sexual violence	No	Urban	Postgraduate and above	Brahmin/Chhetri	No	Unmarried
	Nepali	Female	between 18-21	100% (Voice)	Never experienced physical or sexual violence	No	Urban	Undergraduate	Brahmin/Chhetri	No	Unmarried
	Nepali	Female	between 22-24	100% (Voice)	Never experienced physical or sexual violence	No	Urban	Postgraduate and above	Janajati	No	Unmarried
	Nepali	Female	between 18-21	100% (Voice)	Never experienced physical or sexual violence	No	Rural	Some or completed secondary	Dalit	No	Married
	Nepali	Female	between 18-21	100% (Voice)	Never experienced physical or sexual violence	No	Urban	Undergraduate	Janajati	No	Unmarried
	Nepali	Female	between 22-24	100% (Voice)	Never experienced physical or sexual violence	No	Urban	Undergraduate	Brahmin/Chhetri	No	Unmarried
	Nepali	Female	between 18-21	100% (Voice)	Never experienced physical or sexual violence	No	Rural	Some or completed secondary	Brahmin/Chhetri	No	Divorced
	Nepali	Female	between 18-21	100% (Voice)	Never experienced physical or sexual violence	No	Rural	Some or completed secondary	Brahmin/Chhetri	No	Unmarried
	Nepali	Female	between 18-21	100% (Voice)	Never experienced physical or sexual violence	No	Urban	Some or completed secondary	Dalit	No	Unmarried
	Bhojpuri	Female	between 18-21	100% (Voice)	Never experienced physical or sexual violence	No	Urban	No formal education	Other	Yes	Unmarried
	Nepali	Female	between 18-21	100% (Voice)	Never experienced physical or sexual violence	Female family member	Urban	Some or completed secondary	Janajati	No	Unmarried
	Nepali	Female	between 18-21	100% (Voice)	Never experienced physical or sexual violence	No	Urban	Some or completed secondary	Brahmin/Chhetri	No	Unmarried
	Bhojpuri	Female	between 18-21	100% (Voice)	Never experienced physical or sexual violence	No	Rural	Some or completed secondary	Muslim	No	Married
		Female	between 18-21	100% (Voice)	Sexual violence	Female family member	Rural	No formal education	Janajati	No	Married																								0	1	0	0	0	0	0	0	0	1	0	0	0	0	0
	Nepali	Female	between 18-21	100% (Voice)	Never experienced physical or sexual violence	No	Urban	Undergraduate	Janajati	Yes	Unmarried
	Nepali	Female	between 18-21	100% (Voice)	Physical violence	Female family member	Rural	Postgraduate and above	Brahmin/Chhetri	Yes	Married	0	0	0	0	0	0	1	0	0	1	0	0	0	0	0	0	0	1	0	0	0	0	0
	Nepali	Female	between 22-24	100% (Voice)	Never experienced physical or sexual violence	No	Rural	Postgraduate and above	Dalit	No	Unmarried
	Nepali	Female	between 18-21	100% (Voice)	Never experienced physical or sexual violence	No	Urban	Some or completed primary	Brahmin/Chhetri	No	Unmarried
	Nepali	Female	between 18-21	100% (Voice)	Never experienced physical or sexual violence	No	Rural	Some or completed secondary	Janajati	No	Unmarried
	Nepali	Female	between 22-24	100% (Voice)	Never experienced physical or sexual violence	No	Urban	Undergraduate	Brahmin/Chhetri	Yes	Unmarried
	Nepali	Female	between 18-21	100% (Voice)	Never experienced physical or sexual violence	No	Rural	No formal education	Janajati	No	Unmarried
	Nepali	Female	between 22-24	100% (Voice)	Never experienced physical or sexual violence	No	Rural	Postgraduate and above	Brahmin/Chhetri	No	Unmarried
	Nepali	Female	between 18-21	100% (Voice)	Never experienced physical or sexual violence	No	Rural	Postgraduate and above	Brahmin/Chhetri	No	Unmarried
	Nepali	Female	between 22-24	100% (Voice)	Never experienced physical or sexual violence	No	Urban	Undergraduate	Brahmin/Chhetri	No	Unmarried
	Nepali	Female	between 18-21	100% (Voice)	Never experienced physical or sexual violence	Female family member	Rural	Some or completed secondary	Brahmin/Chhetri	No	Unmarried
	Nepali	Female	between 22-24	100% (Voice)	Never experienced physical or sexual violence	No	Urban	Some or completed primary	Other	No	Divorced																								1	0	0	0	0	0	0	0	1	0	0	0	0	0	0
	Nepali	Female	between 22-24	100% (Voice)	Never experienced physical or sexual violence	No	Urban	Postgraduate and above	Madhesi	No	Unmarried
	Nepali	Female	between 22-24	100% (Voice)	Never experienced physical or sexual violence	No	Rural	Some or completed secondary	Brahmin/Chhetri	No	Married
	Nepali	Female	between 18-21	100% (Voice)	Never experienced physical or sexual violence	No	Urban	Postgraduate and above	Janajati	No	Unmarried
	Nepali	Female	between 22-24	100% (Voice)	Never experienced physical or sexual violence	Female family member	Rural	Some or completed primary	Brahmin/Chhetri	No	Married
	Tharu	Female	between 18-21	100% (Voice)	Physical violence	Male family member	Rural	Some or completed primary	Janajati	No	Married	0	1	0	0	0	0	0	0	0	1	0	0	0	0	0	0	0	0	0	0	1	0	0
	Nepali	Female	between 22-24	100% (Voice)	Do not want to respond	No	Rural	Some or completed secondary	Janajati	Yes	Married
	Nepali	Female	between 18-21	100% (Voice)	Never experienced physical or sexual violence	No	Urban	Postgraduate and above	Janajati	No	Widow
	Nepali	Female	between 18-21	100% (Voice)	Do not want to respond	Female family member	Rural	No formal education	Brahmin/Chhetri	No	Married
	Nepali	Female	between 18-21	100% (Voice)	Never experienced physical or sexual violence	No	Urban	Undergraduate	Madhesi	No	Unmarried
	Nepali	Female	between 22-24	100% (Voice)	Sexual violence	No	Urban	Undergraduate	Brahmin/Chhetri	No	Unmarried																								0	1	0	0	0	0	0	0	1	0	0	0	0	0	0
	Nepali	Female	between 22-24	100% (Voice)	Never experienced physical or sexual violence	No	Urban	Postgraduate and above	Brahmin/Chhetri	No	Unmarried
	Nepali	Female	between 22-24	100% (Voice)	Never experienced physical or sexual violence	No	Urban	Postgraduate and above	Brahmin/Chhetri	No	Married
	Nepali	Female	between 18-21	100% (Voice)	Never experienced physical or sexual violence	No	Rural	Undergraduate	Janajati	No	Unmarried
	Nepali	Female	between 22-24	100% (Voice)	Never experienced physical or sexual violence	No	Urban	Some or completed primary	Janajati	No	Married
	Nepali	Female	between 22-24	100% (Voice)	Never experienced physical or sexual violence	No	Rural	Postgraduate and above	Janajati	No	Unmarried
	Nepali	Female	between 18-21	100% (Voice)	Never experienced physical or sexual violence	No	Urban	Postgraduate and above	Brahmin/Chhetri	No	Unmarried
	Nepali	Female	between 18-21	100% (Voice)	Never experienced physical or sexual violence	No	Urban	Some or completed secondary	Brahmin/Chhetri	No	Unmarried
	Nepali	Female	between 22-24	100% (Voice)	Never experienced physical or sexual violence	No	Urban	Undergraduate	Brahmin/Chhetri	No	Unmarried
	Nepali	Female	between 18-21	100% (Voice)	Never experienced physical or sexual violence	No	Urban	Some or completed secondary	Janajati	No	Unmarried
	Nepali	Female	between 18-21	100% (Voice)	Never experienced physical or sexual violence	Female family member	Rural	Some or completed primary	Janajati	No	Married
	Nepali	Female	between 18-21	100% (Voice)	Never experienced physical or sexual violence	No	Urban	Undergraduate	Brahmin/Chhetri	No	Unmarried
	Nepali	Female	between 18-21	100% (Voice)	Never experienced physical or sexual violence	No	Urban	Postgraduate and above	Brahmin/Chhetri	No	Unmarried
	Nepali	Female	between 22-24	100% (Voice)	Never experienced physical or sexual violence	No	Rural	Postgraduate and above	Janajati	No	Married
	Nepali	Female	between 18-21	100% (Voice)	Do not want to respond	No	Urban	Some or completed primary	Brahmin/Chhetri	No	Married
	Nepali	Female	between 22-24	100% (Voice)	Never experienced physical or sexual violence	Female family member	Rural	Some or completed primary	Janajati	No	Married
	Nepali	Female	between 22-24	100% (Voice)	Never experienced physical or sexual violence	No	Urban	Postgraduate and above	Brahmin/Chhetri	No	Unmarried
	Nepali	Female	between 18-21	100% (Voice)	Never experienced physical or sexual violence	No	Urban	Undergraduate	Brahmin/Chhetri	No	Married
	Nepali	Female	between 22-24	100% (Voice)	Never experienced physical or sexual violence	No	Rural	Undergraduate	Janajati	No	Unmarried
	Nepali	Female	between 18-21	100% (Voice)	Never experienced physical or sexual violence	No	Rural	Some or completed secondary	Janajati	No	Unmarried
	Nepali	Female	between 22-24	100% (Voice)	Never experienced physical or sexual violence	No	Urban	Postgraduate and above	Brahmin/Chhetri	No	Married
	Nepali	Female	between 18-21	100% (Voice)	Never experienced physical or sexual violence	No	Rural	Postgraduate and above	Brahmin/Chhetri	No	Unmarried																								1	0	0	0	0	0	0	0	1	0	0	0	0	0	0
	Nepali	Female	between 22-24	100% (Voice)	Physical violence	No	Urban	Postgraduate and above	Brahmin/Chhetri	No	Unmarried	1	0	0	0	0	0	0	0	0	0	0	1	0	0	0	0	1	0	0	0	0	0	0
	Nepali	Female	between 22-24	100% (Voice)	Never experienced physical or sexual violence	No	Rural	Postgraduate and above	Brahmin/Chhetri	No	Married
	Nepali	Female	between 22-24	100% (Voice)	Never experienced physical or sexual violence	No	Urban	Some or completed secondary	Dalit	No	Married
	Nepali	Female	between 22-24	100% (Voice)	Never experienced physical or sexual violence	No	Urban	Some or completed secondary	Brahmin/Chhetri	No	Married
	Nepali	Female	between 18-21	100% (Voice)	Never experienced physical or sexual violence	No	Urban	Some or completed secondary	Newar	No	Unmarried	1	0	0	0	0	0	0	0	1	0	0	0	0	0	0	0	1	0	0	0	0	0	0
	Nepali	Female	between 18-21	100% (Voice)	Never experienced physical or sexual violence	No	Rural	Some or completed primary	Janajati	No	Married
	Nepali	Female	between 22-24	100% (Voice)	Never experienced physical or sexual violence	No	Urban	Postgraduate and above	Brahmin/Chhetri	No	Unmarried
	Nepali	Female	between 18-21	100% (Voice)	Do not want to respond	No	Rural	Some or completed secondary	Brahmin/Chhetri	No	Married
	Nepali	Female	between 18-21	100% (Voice)	Never experienced physical or sexual violence	No	Urban	Undergraduate	Brahmin/Chhetri	No	Unmarried
	Nepali	Female	between 18-21	100% (Voice)	Never experienced physical or sexual violence	No	Urban	Postgraduate and above	Madhesi	No	Unmarried
	Nepali	Female	between 22-24	100% (Voice)	Never experienced physical or sexual violence	No	Rural	No formal education	Brahmin/Chhetri	No	Unmarried
	Nepali	Female	between 18-21	100% (Voice)	Never experienced physical or sexual violence	No	Urban	Some or completed primary	Janajati	No	Unmarried
	Nepali	Female	between 22-24	100% (Voice)	Never experienced physical or sexual violence	No	Urban	Postgraduate and above	Brahmin/Chhetri	No	Unmarried
	Nepali	Female	between 18-21	100% (Voice)	Never experienced physical or sexual violence	No	Urban	No formal education	Other	No	Unmarried
	Nepali	Female	between 22-24	100% (Voice)	Never experienced physical or sexual violence	No	Rural	Undergraduate	Brahmin/Chhetri	No	Unmarried
	Nepali	Female	between 18-21	100% (Voice)	Never experienced physical or sexual violence	No	Urban	Postgraduate and above	Brahmin/Chhetri	No	Unmarried
	Nepali	Female	between 18-21	100% (Voice)	Never experienced physical or sexual violence	No	Urban	Undergraduate	Janajati	No	Unmarried
	Nepali	Female	between 22-24	100% (Voice)	Never experienced physical or sexual violence	No	Rural	Postgraduate and above	Other	No	Married
	Nepali	Female	between 22-24	100% (Voice)	Never experienced physical or sexual violence	No	Urban	Postgraduate and above	Newar	No	Unmarried
	Nepali	Female	between 22-24	100% (Voice)	Never experienced physical or sexual violence	No	Urban	Undergraduate	Brahmin/Chhetri	No	Unmarried
	Nepali	Female	between 18-21	100% (Voice)	Never experienced physical or sexual violence	No	Rural	Some or completed primary	Brahmin/Chhetri	No	Unmarried
	Nepali	Female	between 18-21	100% (Voice)	Never experienced physical or sexual violence	No	Rural	Undergraduate	Janajati	No	Unmarried
	Nepali	Female	between 22-24	100% (Voice)	Never experienced physical or sexual violence	No	Rural	Undergraduate	Janajati	No	Married																								1	0	0	0	0	0	0	0	1	0	0	0	0	0	0
	Nepali	Female	between 22-24	100% (Voice)	Never experienced physical or sexual violence	No	Rural	Postgraduate and above	Janajati	No	Unmarried
	Nepali	Female	between 18-21	100% (Voice)	Never experienced physical or sexual violence	No	Urban	Postgraduate and above	Brahmin/Chhetri	No	Unmarried
	Nepali	Female	between 18-21	100% (Voice)	Never experienced physical or sexual violence	No	Urban	Undergraduate	Madhesi	No	Unmarried
	Nepali	Female	between 22-24	100% (Voice)	Do not want to respond	No	Urban	Postgraduate and above	Brahmin/Chhetri	No	Married
	Nepali	Female	between 22-24	100% (Voice)	Do not want to respond	No	Rural	Some or completed secondary	Janajati	No	Married
	Nepali	Female	between 18-21	100% (Voice)	Never experienced physical or sexual violence	No	Rural	Some or completed primary	Other	No	Unmarried
	Nepali	Female	between 22-24	100% (Voice)	Never experienced physical or sexual violence	No	Urban	Postgraduate and above	Dalit	No	Unmarried
	Nepali	Female	between 22-24	100% (Voice)	Never experienced physical or sexual violence	No	Urban	Postgraduate and above	Brahmin/Chhetri	No	Married
	Nepali	Female	between 22-24	100% (Voice)	Never experienced physical or sexual violence	No	Rural	Undergraduate	Brahmin/Chhetri	No	Unmarried
	Nepali	Female	between 18-21	100% (Voice)	Never experienced physical or sexual violence	No	Rural	Some or completed secondary	Other	No	Married
	Nepali	Female	between 18-21	100% (Voice)	Never experienced physical or sexual violence	Male family member	Rural	Undergraduate	Brahmin/Chhetri	No	Married																								1	0	0	0	0	0	0	0	1	0	0	0	0	0	0
	Nepali	Female	between 18-21	100% (Voice)	Physical violence	No	Urban	Some or completed primary	Janajati	No	Married	1	0	0	0	0	0	0	0	0	1	0	0	0	0	0	0	1	0	0	0	0	0	0
	Nepali	Female	between 22-24	100% (Voice)	Physical violence	No	Rural	No formal education	Dalit	No	Married	0	0	1	0	0	0	0	0	0	0	1	0	0	0	0	0	1	0	0	0	0	0	0
	Nepali	Female	between 18-21	100% (Voice)	Do not want to respond	No	Rural	No formal education	Brahmin/Chhetri	No	Married
	Nepali	Female	between 22-24	100% (Voice)	Never experienced physical or sexual violence	No	Urban	Undergraduate	Janajati	No	Married
	Nepali	Female	between 22-24	100% (Voice)	Do not want to respond	No	Rural	No formal education	Brahmin/Chhetri	No	Married
	Nepali	Female	between 18-21	100% (Voice)	Never experienced physical or sexual violence	Female family member	Urban	No formal education	Janajati	Yes	Married
	Nepali	Female	between 18-21	100% (Voice)	Never experienced physical or sexual violence	No	Urban	Postgraduate and above	Brahmin/Chhetri	No	Unmarried
	Nepali	Female	between 22-24	100% (Voice)	Never experienced physical or sexual violence	Female family member	Urban	Postgraduate and above	Janajati	No	Married
	Bhojpuri	Female	between 18-21	100% (Voice)	Never experienced physical or sexual violence	No	Urban	Undergraduate	Madhesi	No	Unmarried
	Nepali	Female	between 18-21	100% (Voice)	Do not want to respond	Female family member	Urban	Some or completed primary	Janajati	No	Married
	Nepali	Female	between 18-21	100% (Voice)	Never experienced physical or sexual violence	No	Urban	Undergraduate	Newar	No	Unmarried																								1	0	0	0	0	0	0	0	1	0	0	0	0	0	0
	Nepali	Female	between 18-21	100% (Voice)	Never experienced physical or sexual violence	No	Urban	Some or completed primary	Brahmin/Chhetri	No	Unmarried
	Nepali	Female	between 18-21	100% (Voice)	Never experienced physical or sexual violence	No	Urban	Undergraduate	Dalit	No	Unmarried
	Nepali	Female	between 18-21	100% (Voice)	Do not want to respond	No	Urban	Postgraduate and above	Janajati	No	Unmarried
	Nepali	Female	between 18-21	100% (Voice)	Never experienced physical or sexual violence	No	Urban	Postgraduate and above	Brahmin/Chhetri	No	Unmarried
	Nepali	Female	between 22-24	100% (Voice)	Do not want to respond	No	Rural	Some or completed secondary	Brahmin/Chhetri	No	Married
	Nepali	Female	between 22-24	100% (Voice)	Never experienced physical or sexual violence	No	Urban	Postgraduate and above	Newar	No	Unmarried
	Nepali	Female	between 22-24	100% (Voice)	Never experienced physical or sexual violence	No	Urban	Postgraduate and above	Brahmin/Chhetri	No	Unmarried
	Nepali	Female	between 18-21	100% (Voice)	Never experienced physical or sexual violence	Female family member	Rural	Some or completed primary	Brahmin/Chhetri	No	Married
	Nepali	Female	between 18-21	100% (Voice)	Never experienced physical or sexual violence	No	Urban	Undergraduate	Brahmin/Chhetri	No	Married
	Nepali	Female	between 18-21	100% (Voice)	Do not want to respond	No	Rural	Undergraduate	Brahmin/Chhetri	No	Unmarried
	Nepali	Female	between 18-21	100% (Voice)	Never experienced physical or sexual violence	No	Rural	Undergraduate	Janajati	No	Unmarried
	Tharu	Female	between 18-21	100% (Voice)	Never experienced physical or sexual violence	No	Urban	Some or completed secondary	Janajati	No	Unmarried
	Nepali	Female	between 18-21	100% (Voice)	Never experienced physical or sexual violence	No	Rural	No formal education	Janajati	Yes	Married
	Nepali	Female	between 18-21	100% (Voice)	Never experienced physical or sexual violence	No	Urban	Postgraduate and above	Newar	No	Unmarried
	Nepali	Female	between 18-21	100% (Voice)	Never experienced physical or sexual violence	No	Urban	Some or completed primary	Madhesi	No	Married
	Nepali	Female	between 18-21	100% (Voice)	Never experienced physical or sexual violence	No	Rural	Some or completed secondary	Janajati	Yes	Unmarried
	Nepali	Female	between 22-24	100% (Voice)	Never experienced physical or sexual violence	No	Rural	Some or completed primary	Brahmin/Chhetri	No	Married
	Maithili	Female	between 18-21	100% (Voice)	Sexual violence	No	Rural	No formal education	Dalit	No	Unmarried																								0	0	1	0	0	0	0	0	0	0	1	0	0	0	0
	Nepali	Female	between 18-21	100% (Voice)	Never experienced physical or sexual violence	No	Rural	Some or completed primary	Janajati	No	Unmarried
	Nepali	Female	between 22-24	100% (Voice)	Never experienced physical or sexual violence	No	Rural	Postgraduate and above	Janajati	No	Unmarried
	Nepali	Female	between 18-21	100% (Voice)	Physical violence	No	Urban	Some or completed primary	Janajati	Yes	Married	0	0	1	0	0	0	0	0	1	0	0	0	0	0	0	0	1	0	0	0	0	0	0	1	0	0	0	0	0	0	0	1	0	0	0	0	0	0
	Nepali	Female	between 18-21	100% (Voice)	Never experienced physical or sexual violence	No	Urban	Some or completed secondary	Janajati	No	Unmarried
	Nepali	Female	between 18-21	100% (Voice)	Never experienced physical or sexual violence	No	Rural	Postgraduate and above	Brahmin/Chhetri	No	Unmarried
	Nepali	Female	between 18-21	100% (Voice)	Never experienced physical or sexual violence	No	Urban	Undergraduate	Janajati	No	Unmarried
	Nepali	Female	between 18-21	100% (Voice)	Never experienced physical or sexual violence	No	Urban	Postgraduate and above	Brahmin/Chhetri	No	Unmarried
	Nepali	Female	between 22-24	100% (Voice)	Do not want to respond	No	Urban	Undergraduate	Madhesi	No	Married
	Nepali	Female	between 18-21	100% (Voice)	Sexual violence	No	Urban	No formal education	Janajati	No	Married																								1	0	0	0	0	0	0	0	0	0	1	0	0	0	0
	Nepali	Female	between 18-21	100% (Voice)	Do not want to respond	No	Rural	Some or completed secondary	Dalit	No	Divorced
	Nepali	Female	between 18-21	100% (Voice)	Never experienced physical or sexual violence	No	Rural	No formal education	Brahmin/Chhetri	No	Married																								1	0	0	0	0	0	0	0	1	0	0	0	0	0	0
	Maithili	Female	between 18-21	100% (Voice)	Never experienced physical or sexual violence	No	Urban	Undergraduate	Brahmin/Chhetri	No	Unmarried
	Nepali	Female	between 18-21	100% (Voice)	Do not want to respond	No	Rural	No formal education	Janajati	No	Unmarried
	Nepali	Female	between 22-24	100% (Voice)	Never experienced physical or sexual violence	Female family member	Rural	Postgraduate and above	Other	No	Unmarried
	Nepali	Female	between 18-21	100% (Voice)	Never experienced physical or sexual violence	No	Rural	Postgraduate and above	Dalit	No	Married
	Nepali	Female	between 18-21	100% (Voice)	Never experienced physical or sexual violence	No	Rural	Postgraduate and above	Brahmin/Chhetri	No	Married
	Nepali	Female	between 18-21	100% (Voice)	Never experienced physical or sexual violence	No	Urban	Some or completed secondary	Brahmin/Chhetri	No	Unmarried
	Nepali	Female	between 18-21	100% (Voice)	Never experienced physical or sexual violence	Male family member	Urban	Some or completed secondary	Brahmin/Chhetri	Yes	Unmarried
	Nepali	Female	between 22-24	100% (Voice)	Never experienced physical or sexual violence	No	Rural	Undergraduate	Janajati	No	Unmarried
	Nepali	Female	between 22-24	100% (Voice)	Never experienced physical or sexual violence	No	Urban	Postgraduate and above	Newar	No	Unmarried
	Nepali	Female	between 18-21	100% (Voice)	Never experienced physical or sexual violence	No	Rural	Some or completed primary	Brahmin/Chhetri	No	Married
	Nepali	Female	between 22-24	100% (Voice)	Never experienced physical or sexual violence	No	Rural	Undergraduate	Brahmin/Chhetri	No	Married
	Nepali	Female	between 18-21	100% (Voice)	Never experienced physical or sexual violence	No	Rural	Undergraduate	Janajati	No	Unmarried
	Bhojpuri	Female	between 22-24	100% (Voice)	Never experienced physical or sexual violence	No	Urban	Postgraduate and above	Madhesi	No	Unmarried
	Nepali	Female	between 22-24	100% (Voice)	Never experienced physical or sexual violence	No	Rural	Undergraduate	Madhesi	No	Unmarried
	Nepali	Female	between 18-21	100% (Voice)	Never experienced physical or sexual violence	No	Urban	Postgraduate and above	Newar	No	Unmarried
		Female	between 18-21	100% (Voice)	Never experienced physical or sexual violence	No	Rural	Some or completed primary	Brahmin/Chhetri	No	Married
	Nepali	Female	between 22-24	100% (Voice)	Physical violence	No	Rural	Some or completed primary	Other	Yes	Married	1	0	0	0	0	0	0	0	0	0	0	0	1	0	0	0	1	0	0	0	0	0	0	1	0	0	0	0	0	0	0	1	0	0	0	0	0	0
	Maithili	Female	between 18-21	100% (Voice)	Never experienced physical or sexual violence	No	Urban	Postgraduate and above	Brahmin/Chhetri	No	Unmarried
	Nepali	Female	between 22-24	100% (Voice)	Never experienced physical or sexual violence	No	Urban	Postgraduate and above	Brahmin/Chhetri	No	Unmarried
	Nepali	Female	between 22-24	100% (Voice)	Never experienced physical or sexual violence	No	Rural	Some or completed secondary	Dalit	No	Married
	Nepali	Female	between 22-24	100% (Voice)	Never experienced physical or sexual violence	No	Urban	Postgraduate and above	Brahmin/Chhetri	No	Married
	Nepali	Female	between 18-21	100% (Voice)	Never experienced physical or sexual violence	No	Urban	Postgraduate and above	Brahmin/Chhetri	No	Married
	Nepali	Female	between 18-21	100% (Voice)	Never experienced physical or sexual violence	No	Rural	Some or completed secondary	Janajati	No	Unmarried
	Nepali	Female	between 18-21	100% (Voice)	Do not want to respond	No	Rural	Some or completed secondary	Janajati	No	Unmarried
	Nepali	Female	between 22-24	100% (Voice)	Never experienced physical or sexual violence	Female family member	Rural	No formal education	Brahmin/Chhetri	No	Married
	Nepali	Female	between 18-21	100% (Voice)	Never experienced physical or sexual violence	No	Rural	Some or completed secondary	Janajati	No	Unmarried
	Nepali	Female	between 22-24	100% (Voice)	Never experienced physical or sexual violence	No	Rural	Some or completed secondary	Brahmin/Chhetri	No	Married
	Nepali	Female	between 18-21	100% (Voice)	Never experienced physical or sexual violence	No	Urban	Some or completed secondary	Brahmin/Chhetri	No	Unmarried
	Nepali	Female	between 18-21	100% (Voice)	Never experienced physical or sexual violence	No	Urban	Postgraduate and above	Brahmin/Chhetri	No	Unmarried
	Nepali	Female	between 22-24	100% (Voice)	Do not want to respond	No	Urban	Postgraduate and above	Janajati	No	Unmarried
	Nepali	Female	between 18-21	100% (Voice)	Never experienced physical or sexual violence	No	Urban	Undergraduate	Brahmin/Chhetri	No	Married
	Nepali	Female	between 22-24	100% (Voice)	Never experienced physical or sexual violence	No	Urban	Postgraduate and above	Brahmin/Chhetri	No	Married
	Nepali	Female	between 22-24	100% (Voice)	Never experienced physical or sexual violence	No	Rural	Some or completed secondary	Brahmin/Chhetri	No	Married
	Nepali	Female	between 22-24	100% (Voice)	Never experienced physical or sexual violence	No	Rural	Some or completed primary	Janajati	No	Married
	Nepali	Female	between 22-24	100% (Voice)	Never experienced physical or sexual violence	No	Rural	Postgraduate and above	Brahmin/Chhetri	Yes	Married
	Nepali	Female	between 22-24	100% (Voice)	Never experienced physical or sexual violence	No	Rural	Undergraduate	Dalit	No	Married
	Nepali	Female	between 18-21	100% (Voice)	Never experienced physical or sexual violence	No	Urban	Undergraduate	Janajati	No	Married
	Nepali	Female	between 18-21	100% (Voice)	Never experienced physical or sexual violence	No	Urban	Postgraduate and above	Brahmin/Chhetri	No	Unmarried
	Nepali	Female	between 22-24	100% (Voice)	Never experienced physical or sexual violence	No	Rural	Some or completed primary	Janajati	No	Unmarried
	Nepali	Female	between 18-21	100% (Voice)	Never experienced physical or sexual violence	No	Urban	Some or completed primary	Dalit	No	Unmarried
	Nepali	Female	between 18-21	100% (Voice)	Never experienced physical or sexual violence	No	Urban	Undergraduate	Brahmin/Chhetri	No	Unmarried
	Nepali	Female	between 18-21	100% (Voice)	Never experienced physical or sexual violence	No	Rural	Undergraduate	Newar	No	Married
	Nepali	Female	between 22-24	100% (Voice)	Never experienced physical or sexual violence	No	Urban	Postgraduate and above	Dalit	Yes	Unmarried
	Nepali	Female	between 18-21	100% (Voice)	Never experienced physical or sexual violence	No	Urban	Some or completed primary	Janajati	No	Married
	Nepali	Female	between 18-21	100% (Voice)	Never experienced physical or sexual violence	No	Urban	Undergraduate	Janajati	No	Unmarried
	Nepali	Female	between 18-21	100% (Voice)	Never experienced physical or sexual violence	No	Rural	Some or completed secondary	Brahmin/Chhetri	No	Unmarried
	Nepali	Female	between 22-24	100% (Voice)	Never experienced physical or sexual violence	No	Urban	Some or completed secondary	Brahmin/Chhetri	No	Unmarried
	Nepali	Female	between 22-24	100% (Voice)	Do not want to respond	No	Rural	Some or completed primary	Brahmin/Chhetri	No	Married
	Nepali	Female	between 22-24	100% (Voice)	Never experienced physical or sexual violence	Male family member	Urban	Some or completed primary	Janajati	No	Unmarried
	Nepali	Female	between 18-21	100% (Voice)	Never experienced physical or sexual violence	Female family member	Rural	Some or completed secondary	Dalit	No	Unmarried
	Nepali	Female	between 22-24	100% (Voice)	Never experienced physical or sexual violence	No	Urban	Undergraduate	Janajati	No	Unmarried
	Nepali	Female	between 18-21	100% (Voice)	Never experienced physical or sexual violence	No	Urban	Postgraduate and above	Brahmin/Chhetri	Yes	Unmarried																								1	0	0	0	0	0	0	0	1	0	0	0	0	0	0
	Nepali	Female	between 18-21	100% (Voice)	Never experienced physical or sexual violence	No	Rural	No formal education	Brahmin/Chhetri	No	Married	1	0	0	0	0	0	0	0	1	0	0	0	0	0	0	0	1	0	0	0	0	0	0
	Nepali	Female	between 22-24	100% (Voice)	Never experienced physical or sexual violence	No	Rural	Undergraduate	Brahmin/Chhetri	No	Married
	Nepali	Female	between 22-24	100% (Voice)	Do not want to respond	Female family member	Rural	Some or completed secondary	Brahmin/Chhetri	No	Married
	Nepali	Female	between 18-21	100% (Voice)	Never experienced physical or sexual violence	No	Rural	Some or completed secondary	Madhesi	No	Unmarried
	Nepali	Female	between 18-21	100% (Voice)	Never experienced physical or sexual violence	No	Urban	Postgraduate and above	Brahmin/Chhetri	No	Unmarried
	Nepali	Female	between 18-21	100% (Voice)	Never experienced physical or sexual violence	No	Rural	Some or completed secondary	Brahmin/Chhetri	No	Married
	Nepali	Female	between 18-21	100% (Voice)	Never experienced physical or sexual violence	No	Urban	Undergraduate	Brahmin/Chhetri	No	Unmarried
	Nepali	Female	between 18-21	100% (Voice)	Never experienced physical or sexual violence	No	Urban	Some or completed primary	Brahmin/Chhetri	No	Unmarried
	Nepali	Female	between 18-21	100% (Voice)	Never experienced physical or sexual violence	No	Urban	No formal education	Brahmin/Chhetri	No	Married
	Nepali	Female	between 18-21	100% (Voice)	Never experienced physical or sexual violence	No	Urban	Some or completed secondary	Newar	No	Unmarried
	Nepali	Female	between 18-21	100% (Voice)	Physical violence	No	Urban	Undergraduate	Brahmin/Chhetri	No	Married	1	0	0	0	0	0	0	0	0	1	0	0	0	0	0	0	1	0	0	0	0	0	0
	Nepali	Female	between 18-21	100% (Voice)	Never experienced physical or sexual violence	No	Urban	Postgraduate and above	Brahmin/Chhetri	No	Married
	Nepali	Female	between 22-24	100% (Voice)	Never experienced physical or sexual violence	No	Urban	Postgraduate and above	Brahmin/Chhetri	No	Married
	Bhojpuri	Female	between 18-21	100% (Voice)	Never experienced physical or sexual violence	No	Rural	Undergraduate	Madhesi	No	Unmarried
	Nepali	Female	between 18-21	100% (Voice)	Never experienced physical or sexual violence	No	Urban	Some or completed secondary	Janajati	No	Unmarried
	Nepali	Female	between 18-21	100% (Voice)	Never experienced physical or sexual violence	No	Rural	Undergraduate	Janajati	No	Unmarried
	Nepali	Female	between 18-21	100% (Voice)	Never experienced physical or sexual violence	No	Rural	Undergraduate	Brahmin/Chhetri	No	Unmarried
	Nepali	Female	between 22-24	100% (Voice)	Never experienced physical or sexual violence	No	Urban	Undergraduate	Janajati	No	Unmarried
	Nepali	Female	between 22-24	100% (Voice)	Do not want to respond	Female family member	Rural	Some or completed primary	Other	No	Married
	Nepali	Female	between 18-21	100% (Voice)	Never experienced physical or sexual violence	No	Urban	Undergraduate	Janajati	No	Unmarried
	Nepali	Female	between 18-21	100% (Voice)	Never experienced physical or sexual violence	No	Rural	Undergraduate	Madhesi	No	Unmarried
	Nepali	Female	between 22-24	100% (Voice)	Never experienced physical or sexual violence	No	Urban	Some or completed secondary	Janajati	No	Unmarried
		Female	between 22-24	100% (Voice)	Do not want to respond	Female family member	Urban	Undergraduate	Janajati	Yes	Married
	Nepali	Female	between 22-24	100% (Voice)	Never experienced physical or sexual violence	Female family member	Urban	Some or completed secondary	Brahmin/Chhetri	No	Unmarried
	Nepali	Female	between 22-24	100% (Voice)	Never experienced physical or sexual violence	No	Urban	Some or completed secondary	Brahmin/Chhetri	No	Married
	Nepali	Female	between 18-21	100% (Voice)	Never experienced physical or sexual violence	No	Rural	Undergraduate	Brahmin/Chhetri	No	Married
	Nepali	Female	between 18-21	100% (Voice)	Never experienced physical or sexual violence	No	Urban	Undergraduate	Newar	No	Unmarried
	Nepali	Female	between 18-21	100% (Voice)	Never experienced physical or sexual violence	No	Rural	Some or completed secondary	Brahmin/Chhetri	No	Unmarried
	Nepali	Female	between 18-21	100% (Voice)	Never experienced physical or sexual violence	No	Urban	Some or completed secondary	Dalit	No	Unmarried
	Nepali	Female	between 18-21	100% (Voice)	Never experienced physical or sexual violence	No	Urban	Undergraduate	Other	No	Unmarried
	Nepali	Female	between 22-24	100% (Voice)	Never experienced physical or sexual violence	No	Rural	Some or completed secondary	Janajati	No	Married
		Female	between 18-21	100% (Voice)	Never experienced physical or sexual violence	No	Rural	Postgraduate and above	Janajati	No	Unmarried	1	0	0	0	0	0	0	0	1	0	0	0	0	0	0	0	1	0	0	0	0	0	0
	Nepali	Female	between 18-21	100% (Voice)	Never experienced physical or sexual violence	No	Urban	Undergraduate	Brahmin/Chhetri	No	Unmarried
	Nepali	Female	between 18-21	100% (Voice)	Do not want to respond	No	Rural	No formal education	Janajati	No	Married
	Nepali	Female	between 22-24	100% (Voice)	Never experienced physical or sexual violence	No	Rural	Postgraduate and above	Other	No	Unmarried
	Nepali	Female	between 18-21	100% (Voice)	Do not want to respond	No	Rural	Some or completed secondary	Janajati	No	Married
	Nepali	Female	between 18-21	100% (Voice)	Never experienced physical or sexual violence	No	Urban	Some or completed primary	Brahmin/Chhetri	No	Unmarried
	Nepali	Female	between 18-21	100% (Voice)	Never experienced physical or sexual violence	No	Urban	Undergraduate	Brahmin/Chhetri	No	Unmarried
	Nepali	Female	between 18-21	100% (Voice)	Never experienced physical or sexual violence	No	Rural	Some or completed secondary	Brahmin/Chhetri	No	Married
		Female	between 18-21	100% (Voice)	Never experienced physical or sexual violence	No	Rural	Some or completed primary	Janajati	No	Married
	Nepali	Female	between 18-21	100% (Voice)	Never experienced physical or sexual violence	No	Rural	Some or completed primary	Other	No	Married
	Nepali	Female	between 18-21	100% (Voice)	Never experienced physical or sexual violence	No	Urban	Some or completed secondary	Muslim	No	Married
	Nepali	Female	between 18-21	100% (Voice)	Never experienced physical or sexual violence	No	Urban	Undergraduate	Brahmin/Chhetri	No	Unmarried
	Nepali	Female	between 22-24	100% (Voice)	Never experienced physical or sexual violence	No	Urban	Undergraduate	Janajati	No	Married
	Nepali	Female	between 18-21	100% (Voice)	Never experienced physical or sexual violence	No	Rural	Some or completed secondary	Janajati	No	Unmarried
	Nepali	Female	between 22-24	100% (Voice)	Never experienced physical or sexual violence	No	Rural	Postgraduate and above	Brahmin/Chhetri	No	Unmarried
	Nepali	Female	between 22-24	100% (Voice)	Never experienced physical or sexual violence	No	Urban	Undergraduate	Brahmin/Chhetri	No	Unmarried
	Nepali	Female	between 18-21	100% (Voice)	Never experienced physical or sexual violence	No	Rural	Undergraduate	Brahmin/Chhetri	No	Married
	Nepali	Female	between 18-21	100% (Voice)	Never experienced physical or sexual violence	No	Rural	No formal education	Dalit	No	Unmarried
	Nepali	Female	between 22-24	100% (Voice)	Never experienced physical or sexual violence	No	Urban	Some or completed secondary	Janajati	No	Unmarried
	Nepali	Female	between 18-21	100% (Voice)	Never experienced physical or sexual violence	No	Rural	Postgraduate and above	Madhesi	No	Unmarried
	Nepali	Female	between 18-21	100% (Voice)	Never experienced physical or sexual violence	No	Urban	Undergraduate	Brahmin/Chhetri	No	Unmarried
	Nepali	Female	between 18-21	100% (Voice)	Never experienced physical or sexual violence	No	Urban	Undergraduate	Janajati	No	Unmarried
	Nepali	Female	between 18-21	100% (Voice)	Do not want to respond	No	Rural	Postgraduate and above	Brahmin/Chhetri	No	Married
	Nepali	Female	between 18-21	100% (Voice)	Never experienced physical or sexual violence	No	Urban	Some or completed primary	Other	No	Married
	Nepali	Female	between 18-21	100% (Voice)	Never experienced physical or sexual violence	No	Rural	No formal education	Other	No	Unmarried
	Nepali	Female	between 18-21	100% (Voice)	Never experienced physical or sexual violence	No	Urban	Some or completed secondary	Janajati	No	Unmarried
	Nepali	Female	between 22-24	100% (Voice)	Do not want to respond	No	Urban	No formal education	Newar	No	Married
	Nepali	Female	between 18-21	100% (Voice)	Never experienced physical or sexual violence	No	Urban	Undergraduate	Brahmin/Chhetri	No	Unmarried
	Nepali	Female	between 18-21	100% (Voice)	Never experienced physical or sexual violence	No	Rural	Postgraduate and above	Brahmin/Chhetri	No	Unmarried
	Nepali	Female	between 22-24	100% (Voice)	Sexual violence	No	Urban	Some or completed secondary	Brahmin/Chhetri	No	Married																								0	0	0	0	0	0	1	0	0	0	0	0	0	0	1
	Nepali	Female	between 18-21	100% (Voice)	Never experienced physical or sexual violence	No	Urban	Undergraduate	Brahmin/Chhetri	No	Unmarried
	Maithili	Female	between 22-24	100% (Voice)	Never experienced physical or sexual violence	No	Rural	Some or completed secondary	Madhesi	No	Unmarried
	Nepali	Female	between 18-21	100% (Voice)	Never experienced physical or sexual violence	No	Rural	Undergraduate	Brahmin/Chhetri	No	Unmarried
	Nepali	Female	between 18-21	100% (Voice)	Never experienced physical or sexual violence	No	Rural	Some or completed primary	Brahmin/Chhetri	No	Unmarried																								1	0	0	0	0	0	0	0	1	0	0	0	0	0	0
	Nepali	Female	between 18-21	100% (Voice)	Never experienced physical or sexual violence	No	Rural	Undergraduate	Newar	No	Married
	Nepali	Female	between 18-21	100% (Voice)	Both sexual and physical violence	No	Urban	Postgraduate and above	Brahmin/Chhetri	No	Unmarried	1	0	0	0	0	0	0	0	0	0	0	0	0	1	1	0	1	0	0	0	0	0	0	1	0	0	0	0	0	0	0	0	0	0	0	0	1	1
	Nepali	Female	between 18-21	100% (Voice)	Never experienced physical or sexual violence	No	Rural	Some or completed primary	Madhesi	No	Unmarried
	Nepali	Female	between 22-24	100% (Voice)	Never experienced physical or sexual violence	No	Rural	Some or completed secondary	Brahmin/Chhetri	No	Divorced																								1	0	0	0	0	0	0	0	1	0	0	0	0	0	0
	Nepali	Female	between 18-21	100% (Voice)	Never experienced physical or sexual violence	No	Urban	Some or completed secondary	Madhesi	No	Married
	Nepali	Female	between 18-21	100% (Voice)	Do not want to respond	Female family member	Urban	No formal education	Other	Yes	Married
	Nepali	Female	between 18-21	100% (Voice)	Never experienced physical or sexual violence	No	Urban	Undergraduate	Brahmin/Chhetri	No	Unmarried
	Nepali	Female	between 22-24	100% (Voice)	Never experienced physical or sexual violence	No	Rural	Some or completed secondary	Janajati	No	Married
	Nepali	Female	between 22-24	100% (Voice)	Never experienced physical or sexual violence	No	Rural	Undergraduate	Janajati	No	Married
	Nepali	Female	between 18-21	100% (Voice)	Never experienced physical or sexual violence	No	Urban	Undergraduate	Janajati	No	Unmarried
	Nepali	Female	between 18-21	100% (Voice)	Do not want to respond	No	Urban	Some or completed secondary	Brahmin/Chhetri	No	Married
	Nepali	Female	between 18-21	100% (Voice)	Do not want to respond	No	Urban	Some or completed secondary	Janajati	No	Married
	Nepali	Female	between 18-21	100% (Voice)	Never experienced physical or sexual violence	No	Urban	Some or completed secondary	Brahmin/Chhetri	No	Married
	Nepali	Female	between 22-24	100% (Voice)	Never experienced physical or sexual violence	No	Urban	Undergraduate	Brahmin/Chhetri	No	Married
	Nepali	Female	between 22-24	100% (Voice)	Never experienced physical or sexual violence	No	Urban	Postgraduate and above	Janajati	No	Unmarried
	Nepali	Female	between 22-24	100% (Voice)	Never experienced physical or sexual violence	No	Urban	Some or completed secondary	Brahmin/Chhetri	No	Unmarried
	Nepali	Female	between 18-21	100% (Voice)	Never experienced physical or sexual violence	No	Rural	Some or completed secondary	Dalit	No	Unmarried
	Nepali	Female	between 18-21	100% (Voice)	Never experienced physical or sexual violence	No	Urban	Postgraduate and above	Janajati	No	Unmarried
	Nepali	Female	between 22-24	100% (Voice)	Never experienced physical or sexual violence	No	Rural	Some or completed primary	Dalit	Yes	Married
	Nepali	Female	between 18-21	100% (Voice)	Never experienced physical or sexual violence	No	Rural	Postgraduate and above	Brahmin/Chhetri	No	Unmarried
	Nepali	Female	between 22-24	100% (Voice)	Never experienced physical or sexual violence	No	Urban	No formal education	Brahmin/Chhetri	No	Married
	Nepali	Female	between 22-24	100% (Voice)	Never experienced physical or sexual violence	No	Urban	Undergraduate	Brahmin/Chhetri	No	Unmarried
	Bhojpuri	Female	between 18-21	100% (Voice)	Never experienced physical or sexual violence	No	Urban	Some or completed secondary	Janajati	No	Unmarried
	Nepali	Female	between 22-24	100% (Voice)	Never experienced physical or sexual violence	No	Urban	Some or completed secondary	Brahmin/Chhetri	No	Unmarried
	Nepali	Female	between 22-24	100% (Voice)	Never experienced physical or sexual violence	No	Urban	Some or completed secondary	Janajati	No	Unmarried
	Nepali	Female	between 18-21	100% (Voice)	Never experienced physical or sexual violence	No	Rural	Postgraduate and above	Newar	Yes	Unmarried
	Nepali	Female	between 18-21	100% (Voice)	Never experienced physical or sexual violence	No	Urban	Postgraduate and above	Brahmin/Chhetri	No	Unmarried
	Nepali	Female	between 18-21	100% (Voice)	Never experienced physical or sexual violence	No	Urban	No formal education	Brahmin/Chhetri	No	Unmarried
	Nepali	Female	between 18-21	100% (Voice)	Never experienced physical or sexual violence	Female family member	Rural	No formal education	Brahmin/Chhetri	Yes	Unmarried
	Nepali	Female	between 18-21	100% (Voice)	Physical violence	Male family member	Urban	Some or completed secondary	Janajati	No	Married	1	0	0	0	0	0	0	0	0	0	0	0	0	0	1	0	0	0	0	0	0	1	0
	Nepali	Female	between 22-24	100% (Voice)	Never experienced physical or sexual violence	No	Urban	Undergraduate	Newar	No	Unmarried
	Nepali	Female	between 22-24	100% (Voice)	Do not want to respond	No	Urban	Postgraduate and above	Brahmin/Chhetri	No	Unmarried
	Nepali	Female	between 22-24	100% (Voice)	Never experienced physical or sexual violence	Female family member	Urban	Postgraduate and above	Brahmin/Chhetri	No	Unmarried
	Nepali	Female	between 18-21	100% (Voice)	Do not want to respond	No	Rural	Some or completed primary	Janajati	Yes	Unmarried
	Nepali	Female	between 18-21	100% (Voice)	Never experienced physical or sexual violence	No	Rural	Undergraduate	Brahmin/Chhetri	No	Unmarried
	Nepali	Female	between 22-24	100% (Voice)	Never experienced physical or sexual violence	No	Urban	Postgraduate and above	Brahmin/Chhetri	No	Unmarried
	Maithili	Female	between 18-21	100% (Voice)	Never experienced physical or sexual violence	Female family member	Rural	Some or completed secondary	Madhesi	No	Married
	Nepali	Female	between 18-21	100% (Voice)	Never experienced physical or sexual violence	No	Urban	Undergraduate	Brahmin/Chhetri	No	Unmarried
	Nepali	Female	between 18-21	100% (Voice)	Never experienced physical or sexual violence	No	Rural	Some or completed secondary	Madhesi	No	Unmarried
	Nepali	Female	between 22-24	100% (Voice)	Do not want to respond	Male family member	Urban	Postgraduate and above	Janajati	No	Unmarried
	Nepali	Female	between 22-24	100% (Voice)	Never experienced physical or sexual violence	No	Rural	Undergraduate	Other	No	Unmarried
	Nepali	Female	between 18-21	100% (Voice)	Never experienced physical or sexual violence	No	Rural	Some or completed primary	Janajati	No	Unmarried
	Nepali	Female	between 22-24	100% (Voice)	Never experienced physical or sexual violence	No	Rural	Some or completed secondary	Brahmin/Chhetri	No	Married
	Nepali	Female	between 18-21	100% (Voice)	Never experienced physical or sexual violence	No	Rural	Undergraduate	Brahmin/Chhetri	No	Unmarried
	Nepali	Female	between 18-21	100% (Voice)	Never experienced physical or sexual violence	No	Rural	Postgraduate and above	Newar	No	Unmarried
	Nepali	Female	between 18-21	100% (Voice)	Never experienced physical or sexual violence	Female family member	Urban	Some or completed secondary	Newar	No	Married
	Nepali	Female	between 18-21	100% (Voice)	Physical violence	No	Urban	No formal education	Brahmin/Chhetri	No	Unmarried	1	0	0	0	0	0	0	0	0	0	0	1	0	0	0	0	1	0	0	0	0	0	0
	Nepali	Female	between 18-21	100% (Voice)	Never experienced physical or sexual violence	No	Rural	Postgraduate and above	Brahmin/Chhetri	No	Married
	Nepali	Female	between 22-24	100% (Voice)	Never experienced physical or sexual violence	No	Urban	Undergraduate	Brahmin/Chhetri	No	Married
	Nepali	Female	between 18-21	100% (Voice)	Do not want to respond	No	Rural	No formal education	Brahmin/Chhetri	No	Unmarried
	Nepali	Female	between 22-24	100% (Voice)	Never experienced physical or sexual violence	No	Urban	Some or completed secondary	Janajati	No	Unmarried
	Nepali	Female	between 18-21	100% (Voice)	Never experienced physical or sexual violence	No	Rural	No formal education	Brahmin/Chhetri	No	Married
	Nepali	Female	between 18-21	100% (Voice)	Never experienced physical or sexual violence	No	Urban	Some or completed secondary	Other	No	Married
	Nepali	Female	between 18-21	100% (Voice)	Never experienced physical or sexual violence	No	Urban	Some or completed primary	Brahmin/Chhetri	No	Unmarried
	Nepali	Female	between 18-21	100% (Voice)	Never experienced physical or sexual violence	No	Rural	Some or completed secondary	Brahmin/Chhetri	No	Unmarried
	Nepali	Female	between 18-21	100% (Voice)	Never experienced physical or sexual violence	No	Urban	Undergraduate	Dalit	No	Unmarried
	Maithili	Female	between 18-21	100% (Voice)	Never experienced physical or sexual violence	No	Rural	Postgraduate and above	Madhesi	No	Unmarried
	Nepali	Female	between 22-24	100% (Voice)	Never experienced physical or sexual violence	No	Rural	Undergraduate	Brahmin/Chhetri	No	Married
	Nepali	Female	between 18-21	100% (Voice)	Never experienced physical or sexual violence	No	Rural	Undergraduate	Janajati	No	Unmarried
	Nepali	Female	between 18-21	100% (Voice)	Never experienced physical or sexual violence	No	Rural	Some or completed primary	Dalit	No	Unmarried
	Nepali	Female	between 18-21	100% (Voice)	Never experienced physical or sexual violence	No	Urban	Some or completed secondary	Janajati	No	Unmarried
	Nepali	Female	between 18-21	100% (Voice)	Never experienced physical or sexual violence	No	Urban	Undergraduate	Brahmin/Chhetri	No	Unmarried
	Nepali	Female	between 18-21	100% (Voice)	Never experienced physical or sexual violence	No	Urban	Undergraduate	Brahmin/Chhetri	No	Unmarried
	Nepali	Female	between 18-21	100% (Voice)	Do not want to respond	No	Rural	No formal education	Janajati	No	Unmarried
	Nepali	Female	between 18-21	100% (Voice)	Never experienced physical or sexual violence	No	Urban	Postgraduate and above	Brahmin/Chhetri	No	Unmarried
	Nepali	Female	between 18-21	100% (Voice)	Do not want to respond	No	Rural	Postgraduate and above	Janajati	No	Unmarried
	Nepali	Female	between 18-21	100% (Voice)	Never experienced physical or sexual violence	No	Urban	Undergraduate	Brahmin/Chhetri	No	Married
	Nepali	Female	between 18-21	100% (Voice)	Never experienced physical or sexual violence	Male family member	Urban	Some or completed secondary	Brahmin/Chhetri	Yes	Unmarried
	Nepali	Female	between 18-21	100% (Voice)	Never experienced physical or sexual violence	No	Rural	Undergraduate	Brahmin/Chhetri	No	Married
	Tharu	Female	between 18-21	100% (Voice)	Physical violence	Female family member	Rural	Some or completed secondary	Other	No	Married	0	1	0	0	0	0	0	0	1	0	0	0	0	0	0	0	0	0	0	0	1	0	0
	Nepali	Female	between 18-21	100% (Voice)	Never experienced physical or sexual violence	No	Urban	Postgraduate and above	Janajati	No	Unmarried
	Nepali	Female	between 18-21	100% (Voice)	Never experienced physical or sexual violence	No	Rural	Some or completed secondary	Other	No	Unmarried
	Bhojpuri	Female	between 18-21	100% (Voice)	Never experienced physical or sexual violence	No	Urban	Some or completed primary	Newar	No	Married
	Nepali	Female	between 18-21	100% (Voice)	Never experienced physical or sexual violence	No	Rural	Undergraduate	Brahmin/Chhetri	No	Unmarried
	Nepali	Female	between 22-24	100% (Voice)	Never experienced physical or sexual violence	No	Urban	Postgraduate and above	Brahmin/Chhetri	No	Unmarried
	Nepali	Female	between 22-24	100% (Voice)	Physical violence	No	Rural	Some or completed secondary	Brahmin/Chhetri	No	Unmarried	0	0	1	0	0	0	0	0	0	0	1	0	0	0	0	0	1	0	0	0	0	0	0
	Nepali	Female	between 18-21	100% (Voice)	Never experienced physical or sexual violence	No	Rural	Undergraduate	Brahmin/Chhetri	No	Married
	Nepali	Female	between 18-21	100% (Voice)	Never experienced physical or sexual violence	No	Urban	Postgraduate and above	Brahmin/Chhetri	No	Unmarried
	Nepali	Female	between 22-24	100% (Voice)	Never experienced physical or sexual violence	No	Urban	Postgraduate and above	Janajati	No	Unmarried
	Nepali	Female	between 18-21	100% (Voice)	Never experienced physical or sexual violence	No	Rural	Undergraduate	Brahmin/Chhetri	No	Unmarried
	Nepali	Female	between 18-21	100% (Voice)	Never experienced physical or sexual violence	No	Rural	Some or completed secondary	Madhesi	No	Unmarried
	Nepali	Female	between 18-21	100% (Voice)	Never experienced physical or sexual violence	No	Urban	Some or completed secondary	Janajati	No	Married
	Nepali	Female	between 22-24	100% (Voice)	Never experienced physical or sexual violence	No	Rural	No formal education	Brahmin/Chhetri	No	Unmarried	1	0	0	0	0	0	0	0	1	0	0	0	0	0	0	0	1	0	0	0	0	0	0
	Nepali	Female	between 22-24	100% (Voice)	Never experienced physical or sexual violence	No	Urban	Undergraduate	Brahmin/Chhetri	No	Unmarried
	Nepali	Female	between 22-24	100% (Voice)	Never experienced physical or sexual violence	No	Urban	Postgraduate and above	Brahmin/Chhetri	No	Married
	Maithili	Female	between 18-21	100% (Voice)	Never experienced physical or sexual violence	No	Urban	Postgraduate and above	Brahmin/Chhetri	No	Unmarried
	Nepali	Female	between 18-21	100% (Voice)	Never experienced physical or sexual violence	No	Rural	Some or completed primary	Other	No	Unmarried
	Nepali	Female	between 22-24	100% (Voice)	Sexual violence	No	Rural	No formal education	Janajati	Yes	Married																								0	1	0	0	0	0	0	0	0	0	0	0	1	0	0
	Nepali	Female	between 22-24	100% (Voice)	Physical violence	No	Urban	Postgraduate and above	Brahmin/Chhetri	No	Married	1	0	0	0	0	0	0	0	0	0	1	0	0	0	0	0	1	0	0	0	0	0	0
	Nepali	Female	between 22-24	100% (Voice)	Do not want to respond	No	Urban	Some or completed secondary	Dalit	No	Married
	Nepali	Female	between 18-21	100% (Voice)	Sexual violence	No	Rural	Some or completed primary	Dalit	No	Unmarried																								0	1	0	0	0	0	0	0	1	0	0	0	0	0	0
	Nepali	Female	between 18-21	100% (Voice)	Never experienced physical or sexual violence	No	Rural	Postgraduate and above	Janajati	No	Unmarried
	Nepali	Female	between 22-24	100% (Voice)	Never experienced physical or sexual violence	No	Rural	Undergraduate	Brahmin/Chhetri	No	Unmarried
	Nepali	Female	between 18-21	100% (Voice)	Never experienced physical or sexual violence	No	Urban	Some or completed secondary	Brahmin/Chhetri	No	Unmarried
	Nepali	Female	between 22-24	100% (Voice)	Never experienced physical or sexual violence	Female family member	Rural	No formal education	Janajati	No	Married	1	0	0	0	0	0	0	0	1	0	0	0	0	0	0	0	1	0	0	0	0	0	0	1	0	0	0	0	0	0	0	1	0	0	0	0	0	0
	Nepali	Female	between 22-24	100% (Voice)	Never experienced physical or sexual violence	No	Rural	Postgraduate and above	Janajati	No	Unmarried
	Nepali	Female	between 18-21	100% (Voice)	Do not want to respond	No	Rural	Some or completed secondary	Brahmin/Chhetri	No	Unmarried
	Nepali	Female	between 22-24	100% (Voice)	Both sexual and physical violence	No	Rural	Postgraduate and above	Brahmin/Chhetri	No	Married	0	1	0	0	0	0	0	0	1	0	0	0	0	0	0	0	1	0	0	0	0	0	0	0	1	0	0	0	0	0	0	1	0	0	0	0	0	0
	Nepali	Female	between 18-21	100% (Voice)	Never experienced physical or sexual violence	No	Urban	Some or completed secondary	Other	No	Unmarried
	Nepali	Female	between 18-21	100% (Voice)	Never experienced physical or sexual violence	No	Rural	Some or completed secondary	Janajati	No	Unmarried
	Nepali	Female	between 22-24	100% (Voice)	Do not want to respond	No	Rural	Some or completed secondary	Brahmin/Chhetri	No	Married
	Nepali	Female	between 22-24	100% (Voice)	Never experienced physical or sexual violence	No	Rural	Some or completed secondary	Janajati	No	Married
	Nepali	Female	between 18-21	100% (Voice)	Never experienced physical or sexual violence	No	Urban	No formal education	Janajati	No	Unmarried
		Female	between 22-24	100% (Voice)	Never experienced physical or sexual violence	Male family member	Urban	Some or completed secondary	Brahmin/Chhetri	No	Married
	Nepali	Female	between 22-24	100% (Voice)	Physical violence	No	Urban	Some or completed secondary	Brahmin/Chhetri	No	Married	1	0	0	0	0	0	0	0	0	0	1	0	0	0	0	0	0	0	1	0	0	0	0
	Nepali	Female	between 22-24	100% (Voice)	Never experienced physical or sexual violence	No	Urban	Postgraduate and above	Brahmin/Chhetri	No	Married
	Nepali	Female	between 18-21	100% (Voice)	Never experienced physical or sexual violence	No	Urban	Undergraduate	Brahmin/Chhetri	No	Unmarried
	Nepali	Female	between 22-24	100% (Voice)	Never experienced physical or sexual violence	No	Urban	Postgraduate and above	Other	No	Married
	Nepali	Female	between 18-21	100% (Voice)	Do not want to respond	No	Rural	Some or completed secondary	Janajati	No	Unmarried
	Nepali	Female	between 18-21	100% (Voice)	Never experienced physical or sexual violence	No	Rural	Some or completed primary	Janajati	No	Divorced
		Female	between 18-21	100% (Voice)	Never experienced physical or sexual violence	No	Rural	Some or completed primary	Brahmin/Chhetri	No	Married
	Nepali	Female	between 18-21	100% (Voice)	Never experienced physical or sexual violence	No	Urban	Some or completed primary	Brahmin/Chhetri	No	Unmarried
	Nepali	Female	between 18-21	100% (Voice)	Do not want to respond	No	Rural	Undergraduate	Brahmin/Chhetri	No	Married
	Nepali	Female	between 22-24	100% (Voice)	Never experienced physical or sexual violence	No	Urban	Undergraduate	Brahmin/Chhetri	No	Married
	Nepali	Female	between 18-21	100% (Voice)	Never experienced physical or sexual violence	No	Urban	Undergraduate	Brahmin/Chhetri	No	Unmarried
	Nepali	Female	between 18-21	100% (Voice)	Never experienced physical or sexual violence	No	Rural	Undergraduate	Janajati	No	Unmarried	1	0	0	0	0	0	0	0	1	0	0	0	0	0	0	0	1	0	0	0	0	0	0	1	0	0	0	0	0	0	0	1	0	0	0	0	0	0
	Nepali	Female	between 18-21	100% (Voice)	Never experienced physical or sexual violence	No	Urban	Some or completed primary	Janajati	No	Unmarried																								1	0	0	0	0	0	0	0	1	0	0	0	0	0	0
	Nepali	Female	between 18-21	100% (Voice)	Never experienced physical or sexual violence	No	Rural	Some or completed secondary	Brahmin/Chhetri	No	Unmarried
	Bhojpuri	Female	between 18-21	100% (Voice)	Sexual violence	No	Rural	No formal education	Janajati	No	Married																								0	0	0	0	0	1	0	0	1	0	0	0	0	0	0
	Bhojpuri	Female	between 18-21	100% (Voice)	Never experienced physical or sexual violence	No	Rural	Some or completed primary	Muslim	No	Married
	Nepali	Female	between 18-21	100% (Voice)	Do not want to respond	No	Rural	Some or completed secondary	Brahmin/Chhetri	No	Unmarried
	Nepali	Female	between 22-24	100% (Voice)	Never experienced physical or sexual violence	No	Rural	Some or completed secondary	Janajati	No	Married
	Nepali	Female	between 18-21	100% (Voice)	Never experienced physical or sexual violence	No	Rural	Some or completed secondary	Brahmin/Chhetri	No	Married
	Nepali	Female	between 22-24	100% (Voice)	Never experienced physical or sexual violence	No	Urban	Postgraduate and above	Brahmin/Chhetri	No	Unmarried
	Nepali	Female	between 18-21	100% (Voice)	Never experienced physical or sexual violence	No	Rural	Some or completed primary	Brahmin/Chhetri	No	Married
	Nepali	Female	between 22-24	100% (Voice)	Never experienced physical or sexual violence	No	Urban	Some or completed primary	Other	No	Unmarried
	Nepali	Female	between 18-21	100% (Voice)	Never experienced physical or sexual violence	No	Urban	Undergraduate	Dalit	No	Unmarried
	Nepali	Female	between 18-21	100% (Voice)	Never experienced physical or sexual violence	No	Urban	Some or completed secondary	Dalit	No	Married
	Maithili	Female	between 22-24	100% (Voice)	Never experienced physical or sexual violence	Female family member	Rural	Some or completed primary	Janajati	Yes	Married
	Nepali	Female	between 22-24	100% (Voice)	Never experienced physical or sexual violence	No	Urban	Some or completed secondary	Newar	No	Married
	Nepali	Female	between 22-24	100% (Voice)	Never experienced physical or sexual violence	No	Urban	Postgraduate and above	Brahmin/Chhetri	Yes	Married
	Nepali	Female	between 22-24	100% (Voice)	Never experienced physical or sexual violence	No	Rural	Some or completed primary	Janajati	No	Unmarried
	Maithili	Female	between 18-21	100% (Voice)	Never experienced physical or sexual violence	No	Urban	Undergraduate	Madhesi	No	Unmarried	1	0	0	0	0	0	0	0	1	0	0	0	1	0	0	0	0	0	1	0	1	0	0
	Nepali	Female	between 22-24	100% (Voice)	Never experienced physical or sexual violence	No	Rural	No formal education	Janajati	No	Married
	Nepali	Female	between 18-21	100% (Voice)	Do not want to respond	Female family member	Rural	Some or completed secondary	Brahmin/Chhetri	No	Unmarried
	Nepali	Female	between 22-24	100% (Voice)	Never experienced physical or sexual violence	Male family member	Rural	Some or completed secondary	Brahmin/Chhetri	No	Divorced
	Nepali	Female	between 22-24	100% (Voice)	Never experienced physical or sexual violence	No	Rural	Undergraduate	Janajati	No	Married
	Nepali	Female	between 22-24	100% (Voice)	Never experienced physical or sexual violence	No	Urban	Undergraduate	Brahmin/Chhetri	No	Unmarried
	Nepali	Female	between 22-24	100% (Voice)	Do not want to respond	No	Urban	Undergraduate	Janajati	No	Married
	Bhojpuri	Female	between 22-24	100% (Voice)	Never experienced physical or sexual violence	No	Urban	Some or completed secondary	Muslim	No	Married
	Nepali	Female	between 18-21	100% (Voice)	Do not want to respond	No	Rural	Some or completed secondary	Madhesi	No	Unmarried
	Nepali	Female	between 18-21	100% (Voice)	Never experienced physical or sexual violence	No	Urban	Undergraduate	Brahmin/Chhetri	No	Unmarried
	Nepali	Female	between 22-24	100% (Voice)	Never experienced physical or sexual violence	No	Urban	Postgraduate and above	Brahmin/Chhetri	No	Unmarried
	Nepali	Female	between 22-24	100% (Voice)	Never experienced physical or sexual violence	No	Rural	Undergraduate	Dalit	No	Unmarried
	Nepali	Female	between 22-24	100% (Voice)	Never experienced physical or sexual violence	No	Urban	Some or completed secondary	Janajati	No	Married
	Nepali	Female	between 18-21	100% (Voice)	Never experienced physical or sexual violence	No	Urban	Undergraduate	Newar	No	Unmarried
	Nepali	Female	between 22-24	100% (Voice)	Never experienced physical or sexual violence	No	Rural	No formal education	Brahmin/Chhetri	No	Married
	Nepali	Female	between 22-24	100% (Voice)	Never experienced physical or sexual violence	No	Urban	Postgraduate and above	Janajati	No	Unmarried
	Nepali	Female	between 18-21	100% (Voice)	Never experienced physical or sexual violence	No	Urban	Some or completed primary	Dalit	No	Married
	Nepali	Female	between 22-24	100% (Voice)	Do not want to respond	No	Urban	Undergraduate	Janajati	No	Married
	Nepali	Female	between 18-21	100% (Voice)	Never experienced physical or sexual violence	No	Urban	Some or completed primary	Janajati	No	Unmarried
	Nepali	Female	between 18-21	100% (Voice)	Never experienced physical or sexual violence	No	Urban	Some or completed secondary	Brahmin/Chhetri	No	Unmarried	1	0	0	0	0	0	0	0	1	0	0	0	0	0	0	0	1	0	0	0	0	0	0
	Tharu	Female	between 18-21	100% (Voice)	Do not want to respond	No	Urban	No formal education	Brahmin/Chhetri	Yes	Married
		Female	between 18-21	100% (Voice)	Never experienced physical or sexual violence	No	Rural	No formal education	Brahmin/Chhetri	No	Married
	Nepali	Female	between 22-24	100% (Voice)	Never experienced physical or sexual violence	No	Rural	Undergraduate	Brahmin/Chhetri	No	Married
	Nepali	Female	between 22-24	100% (Voice)	Never experienced physical or sexual violence	No	Urban	Some or completed primary	Newar	No	Married
	Nepali	Female	between 18-21	100% (Voice)	Never experienced physical or sexual violence	No	Rural	Postgraduate and above	Other	No	Married
	Nepali	Female	between 18-21	100% (Voice)	Never experienced physical or sexual violence	No	Rural	Some or completed secondary	Dalit	No	Unmarried
	Nepali	Female	between 18-21	100% (Voice)	Never experienced physical or sexual violence	No	Rural	Some or completed secondary	Brahmin/Chhetri	No	Married
	Nepali	Female	between 18-21	100% (Voice)	Never experienced physical or sexual violence	No	Urban	Some or completed secondary	Brahmin/Chhetri	No	Unmarried
	Nepali	Female	between 22-24	100% (Voice)	Never experienced physical or sexual violence	No	Urban	Undergraduate	Brahmin/Chhetri	No	Unmarried
	Nepali	Female	between 22-24	100% (Voice)	Never experienced physical or sexual violence	No	Urban	Some or completed secondary	Newar	No	Married
	Nepali	Female	between 22-24	100% (Voice)	Do not want to respond	No	Rural	No formal education	Other	Yes	Unmarried
	Nepali	Female	between 18-21	100% (Voice)	Never experienced physical or sexual violence	No	Rural	Some or completed primary	Other	No	Unmarried
	Nepali	Female	between 18-21	100% (Voice)	Never experienced physical or sexual violence	No	Urban	Some or completed secondary	Brahmin/Chhetri	No	Unmarried
	Nepali	Female	between 22-24	100% (Voice)	Never experienced physical or sexual violence	No	Urban	Postgraduate and above	Brahmin/Chhetri	No	Unmarried
	Nepali	Female	between 22-24	100% (Voice)	Sexual violence	No	Urban	Postgraduate and above	Brahmin/Chhetri	No	Unmarried																								1	0	0	0	0	0	0	0	0	0	0	0	0	0	1
	Nepali	Female	between 22-24	100% (Voice)	Never experienced physical or sexual violence	No	Rural	Postgraduate and above	Brahmin/Chhetri	No	Unmarried
	Nepali	Female	between 18-21	100% (Voice)	Never experienced physical or sexual violence	No	Urban	Undergraduate	Brahmin/Chhetri	No	Unmarried
	Nepali	Female	between 18-21	100% (Voice)	Never experienced physical or sexual violence	Female family member	Rural	Undergraduate	Other	No	Unmarried
	Nepali	Female	between 22-24	100% (Voice)	Never experienced physical or sexual violence	No	Urban	Postgraduate and above	Janajati	No	Unmarried
	Nepali	Female	between 18-21	100% (Voice)	Never experienced physical or sexual violence	Female family member	Rural	Some or completed primary	Dalit	No	Unmarried
	Nepali	Female	between 18-21	100% (Voice)	Never experienced physical or sexual violence	No	Rural	Undergraduate	Janajati	No	Unmarried
	Nepali	Female	between 18-21	100% (Voice)	Never experienced physical or sexual violence	No	Urban	Some or completed primary	Other	No	Unmarried
	Nepali	Female	between 18-21	100% (Voice)	Do not want to respond	No	Urban	Some or completed secondary	Brahmin/Chhetri	No	Unmarried
	Nepali	Female	between 18-21	100% (Voice)	Never experienced physical or sexual violence	No	Rural	Undergraduate	Janajati	No	Unmarried
	Nepali	Female	between 22-24	100% (Voice)	Never experienced physical or sexual violence	No	Urban	Postgraduate and above	Brahmin/Chhetri	No	Unmarried
	Nepali	Female	between 22-24	100% (Voice)	Never experienced physical or sexual violence	No	Urban	Postgraduate and above	Brahmin/Chhetri	No	Unmarried
	Nepali	Female	between 18-21	100% (Voice)	Never experienced physical or sexual violence	No	Rural	Some or completed secondary	Other	No	Unmarried
	Nepali	Female	between 22-24	100% (Voice)	Never experienced physical or sexual violence	Female family member	Urban	Undergraduate	Janajati	No	Married
	Nepali	Female	between 18-21	100% (Voice)	Never experienced physical or sexual violence	Male family member	Urban	Postgraduate and above	Dalit	No	Unmarried	1	0	0	0	0	0	0	0	1	0	0	0	0	0	0	0	1	0	0	0	0	0	0
	Nepali	Female	between 18-21	100% (Voice)	Never experienced physical or sexual violence	No	Rural	Some or completed primary	Janajati	No	Unmarried
	Nepali	Female	between 22-24	100% (Voice)	Physical violence	No	Rural	Some or completed secondary	Brahmin/Chhetri	No	Married	1	0	0	0	0	0	0	0	0	1	0	0	0	0	0	0	1	0	0	0	0	0	0
	Nepali	Female	between 18-21	100% (Voice)	Never experienced physical or sexual violence	No	Rural	Undergraduate	Brahmin/Chhetri	No	Unmarried
	Nepali	Female	between 18-21	100% (Voice)	Never experienced physical or sexual violence	No	Rural	Some or completed secondary	Brahmin/Chhetri	No	Married
	Nepali	Female	between 18-21	100% (Voice)	Never experienced physical or sexual violence	No	Rural	Some or completed secondary	Brahmin/Chhetri	No	Unmarried
	Nepali	Female	between 22-24	100% (Voice)	Never experienced physical or sexual violence	No	Rural	Some or completed secondary	Madhesi	No	Married
	Nepali	Female	between 18-21	100% (Voice)	Never experienced physical or sexual violence	No	Rural	Some or completed secondary	Janajati	No	Unmarried
	Nepali	Female	between 18-21	100% (Voice)	Never experienced physical or sexual violence	No	Urban	Postgraduate and above	Newar	No	Unmarried
	Nepali	Female	between 18-21	100% (Voice)	Physical violence	No	Rural	Some or completed primary	Brahmin/Chhetri	No	Married	1	0	0	0	0	0	0	0	0	1	0	0	0	0	0	0	0	1	0	0	0	0	0
	Nepali	Female	between 22-24	100% (Voice)	Never experienced physical or sexual violence	No	Urban	Postgraduate and above	Janajati	No	Unmarried
	Nepali	Female	between 18-21	100% (Voice)	Never experienced physical or sexual violence	No	Rural	Some or completed primary	Brahmin/Chhetri	Yes	Unmarried
	Maithili	Female	between 18-21	100% (Voice)	Never experienced physical or sexual violence	No	Urban	Undergraduate	Madhesi	No	Unmarried
	Nepali	Female	between 18-21	100% (Voice)	Never experienced physical or sexual violence	No	Urban	Some or completed primary	Other	No	Married																								1	0	0	0	0	0	0	0	1	0	0	0	0	0	0
	Nepali	Female	between 18-21	100% (Voice)	Physical violence	No	Urban	Some or completed primary	Janajati	No	Married	0	0	0	0	0	0	1	0	0	0	0	1	0	0	0	0	0	0	0	0	1	0	0
	Nepali	Female	between 22-24	100% (Voice)	Never experienced physical or sexual violence	No	Urban	Undergraduate	Janajati	No	Unmarried
	Nepali	Female	between 18-21	100% (Voice)	Never experienced physical or sexual violence	No	Rural	Some or completed secondary	Janajati	No	Married
	Nepali	Female	between 18-21	100% (Voice)	Never experienced physical or sexual violence	No	Urban	No formal education	Janajati	No	Married
	Nepali	Female	between 22-24	100% (Voice)	Never experienced physical or sexual violence	No	Urban	Postgraduate and above	Brahmin/Chhetri	No	Married
	Nepali	Female	between 18-21	100% (Voice)	Never experienced physical or sexual violence	No	Rural	Some or completed secondary	Brahmin/Chhetri	No	Unmarried
	Nepali	Female	between 22-24	100% (Voice)	Never experienced physical or sexual violence	No	Urban	Undergraduate	Newar	No	Married
	Nepali	Female	between 18-21	100% (Voice)	Never experienced physical or sexual violence	Female family member	Rural	Some or completed primary	Janajati	No	Married
	Nepali	Female	between 18-21	100% (Voice)	Never experienced physical or sexual violence	No	Rural	Some or completed secondary	Brahmin/Chhetri	No	Married
	Nepali	Female	between 18-21	100% (Voice)	Never experienced physical or sexual violence	No	Urban	Undergraduate	Janajati	No	Unmarried
	Nepali	Female	between 22-24	100% (Voice)	Physical violence	No	Urban	Undergraduate	Brahmin/Chhetri	No	Married	1	0	0	0	0	0	0	0	0	0	0	0	0	0	1	0	0	0	0	0	0	1	0
	Nepali	Female	between 18-21	100% (Voice)	Never experienced physical or sexual violence	No	Rural	Some or completed secondary	Brahmin/Chhetri	No	Married
	Nepali	Female	between 22-24	100% (Voice)	Do not want to respond	No	Rural	Some or completed secondary	Brahmin/Chhetri	No	Married
	Nepali	Female	between 18-21	100% (Voice)	Never experienced physical or sexual violence	No	Urban	Some or completed secondary	Janajati	No	Unmarried
	Nepali	Female	between 18-21	100% (Voice)	Never experienced physical or sexual violence	No	Urban	Some or completed primary	Newar	Yes	Married
	Nepali	Female	between 22-24	100% (Voice)	Never experienced physical or sexual violence	No	Rural	Undergraduate	Newar	No	Married
		Female	between 18-21	100% (Voice)	Both sexual and physical violence	No	Rural	Some or completed secondary	Janajati	No	Unmarried	0	1	0	0	0	0	0	0	0	0	0	0	1	0	0	0	0	0	0	0	1	0	0	0	0	0	0	1	0	0	0	1	0	0	0	0	0	0
	Nepali	Female	between 18-21	100% (Voice)	Never experienced physical or sexual violence	No	Urban	Some or completed secondary	Janajati	No	Unmarried
	Nepali	Female	between 22-24	100% (Voice)	Never experienced physical or sexual violence	No	Urban	Postgraduate and above	Brahmin/Chhetri	No	Married
	Nepali	Female	between 22-24	100% (Voice)	Never experienced physical or sexual violence	No	Urban	Undergraduate	Brahmin/Chhetri	No	Divorced
	Nepali	Female	between 22-24	100% (Voice)	Sexual violence	No	Urban	Some or completed primary	Janajati	No	Unmarried																								0	0	1	1	0	0	0	0	0	1	0	0	0	0	0
	Nepali	Female	between 18-21	100% (Voice)	Never experienced physical or sexual violence	No	Urban	Undergraduate	Brahmin/Chhetri	No	Unmarried
	Nepali	Female	between 18-21	100% (Voice)	Never experienced physical or sexual violence	No	Urban	Some or completed primary	Dalit	No	Married
	Nepali	Female	between 18-21	100% (Voice)	Never experienced physical or sexual violence	No	Rural	Postgraduate and above	Madhesi	No	Unmarried
	Nepali	Female	between 22-24	100% (Voice)	Never experienced physical or sexual violence	No	Urban	Some or completed secondary	Janajati	No	Unmarried
	Nepali	Female	between 18-21	100% (Voice)	Never experienced physical or sexual violence	No	Rural	Postgraduate and above	Muslim	No	Married
	Nepali	Female	between 22-24	100% (Voice)	Never experienced physical or sexual violence	No	Urban	Postgraduate and above	Brahmin/Chhetri	No	Married
	Nepali	Female	between 18-21	100% (Voice)	Never experienced physical or sexual violence	No	Urban	Some or completed secondary	Janajati	No	Unmarried
	Nepali	Female	between 22-24	100% (Voice)	Never experienced physical or sexual violence	No	Rural	Some or completed secondary	Dalit	No	Unmarried
	Nepali	Female	between 18-21	100% (Voice)	Do not want to respond	Female family member	Rural	Some or completed secondary	Other	No	Married
	Nepali	Female	between 18-21	100% (Voice)	Never experienced physical or sexual violence	No	Rural	Some or completed primary	Janajati	No	Unmarried
	Nepali	Female	between 18-21	100% (Voice)	Never experienced physical or sexual violence	No	Rural	Undergraduate	Janajati	No	Unmarried
	Nepali	Female	between 18-21	100% (Voice)	Never experienced physical or sexual violence	No	Urban	Some or completed secondary	Brahmin/Chhetri	No	Married
	Nepali	Female	between 22-24	100% (Voice)	Do not want to respond	No	Rural	Undergraduate	Brahmin/Chhetri	No	Married
	Nepali	Female	between 22-24	100% (Voice)	Never experienced physical or sexual violence	No	Urban	Postgraduate and above	Brahmin/Chhetri	No	Married
	Nepali	Female	between 18-21	100% (Voice)	Never experienced physical or sexual violence	No	Rural	Some or completed primary	Janajati	No	Unmarried
	Nepali	Female	between 22-24	100% (Voice)	Never experienced physical or sexual violence	No	Rural	Some or completed secondary	Dalit	No	Unmarried
	Nepali	Female	between 22-24	100% (Voice)	Never experienced physical or sexual violence	No	Urban	Some or completed primary	Other	Yes	Married
		Female	between 18-21	100% (Voice)	Never experienced physical or sexual violence	No	Urban	Some or completed secondary	Brahmin/Chhetri	Yes	Unmarried
	Nepali	Female	between 18-21	100% (Voice)	Never experienced physical or sexual violence	No	Urban	Some or completed secondary	Brahmin/Chhetri	No	Married
	Nepali	Female	between 22-24	100% (Voice)	Never experienced physical or sexual violence	No	Urban	Postgraduate and above	Brahmin/Chhetri	No	Unmarried
	Nepali	Female	between 18-21	100% (Voice)	Physical violence	No	Rural	Undergraduate	Janajati	No	Unmarried	1	0	0	0	0	0	0	0	0	0	0	0	0	0	1	0	1	0	0	0	0	0	0
	Nepali	Female	between 18-21	100% (Voice)	Never experienced physical or sexual violence	No	Rural	Some or completed primary	Brahmin/Chhetri	No	Unmarried																								1	0	0	0	0	0	0	0	1	0	0	0	0	0	0
	Nepali	Female	between 22-24	100% (Voice)	Never experienced physical or sexual violence	No	Rural	Undergraduate	Janajati	No	Unmarried
	Nepali	Female	between 22-24	100% (Voice)	Never experienced physical or sexual violence	No	Rural	No formal education	Dalit	Yes	Unmarried
	Nepali	Female	between 18-21	100% (Voice)	Never experienced physical or sexual violence	No	Urban	Undergraduate	Janajati	No	Unmarried
	Nepali	Female	between 18-21	100% (Voice)	Never experienced physical or sexual violence	No	Rural	Some or completed primary	Janajati	No	Unmarried
	Nepali	Female	between 18-21	100% (Voice)	Do not want to respond	No	Rural	Some or completed primary	Other	No	Married
	Nepali	Female	between 18-21	100% (Voice)	Never experienced physical or sexual violence	No	Urban	Some or completed primary	Brahmin/Chhetri	No	Unmarried
	Nepali	Female	between 18-21	100% (Voice)	Never experienced physical or sexual violence	No	Rural	Some or completed primary	Brahmin/Chhetri	No	Married
	Nepali	Female	between 18-21	100% (Voice)	Do not want to respond	No	Rural	Some or completed primary	Brahmin/Chhetri	No	Married
	Nepali	Female	between 18-21	100% (Voice)	Physical violence	Male family member	Urban	Some or completed secondary	Janajati	No	Unmarried	1	0	0	0	0	0	0	0	0	0	0	1	0	0	0	0	1	0	0	0	0	0	0
	Nepali	Female	between 18-21	100% (Voice)	Never experienced physical or sexual violence	No	Rural	Some or completed secondary	Janajati	No	Unmarried
	Nepali	Female	between 22-24	100% (Voice)	Do not want to respond	No	Rural	Postgraduate and above	Janajati	No	Married
	Nepali	Female	between 18-21	100% (Voice)	Never experienced physical or sexual violence	No	Urban	Postgraduate and above	Brahmin/Chhetri	No	Unmarried
	Nepali	Female	between 22-24	100% (Voice)	Never experienced physical or sexual violence	No	Urban	Undergraduate	Brahmin/Chhetri	No	Married
	Bhojpuri	Female	between 18-21	100% (Voice)	Both sexual and physical violence	No	Rural	Some or completed primary	Madhesi	No	Unmarried	0	0	0	0	1	0	0	0	0	1	0	0	0	0	0	0	0	0	1	0	0	0	0	0	1	0	0	0	0	0	0	1	0	0	0	0	0	0
	Nepali	Female	between 22-24	100% (Voice)	Never experienced physical or sexual violence	Female family member	Rural	Some or completed secondary	Janajati	No	Married
		Female	between 22-24	100% (Voice)	Never experienced physical or sexual violence	No	Urban	Some or completed secondary	Newar	No	Married
	Nepali	Female	between 18-21	100% (Voice)	Physical violence	No	Rural	Undergraduate	Janajati	No	Married	0	1	0	0	0	0	0	0	1	0	0	0	0	0	0	0	1	0	0	0	0	0	0
	Nepali	Female	between 18-21	100% (Voice)	Never experienced physical or sexual violence	No	Urban	Some or completed secondary	Janajati	No	Married
	Nepali	Female	between 22-24	100% (Voice)	Never experienced physical or sexual violence	No	Urban	Postgraduate and above	Dalit	No	Unmarried
	Nepali	Female	between 18-21	100% (Voice)	Never experienced physical or sexual violence	No	Urban	Postgraduate and above	Brahmin/Chhetri	No	Unmarried
	Nepali	Female	between 18-21	100% (Voice)	Never experienced physical or sexual violence	No	Rural	Some or completed secondary	Newar	Yes	Unmarried
	Nepali	Female	between 22-24	100% (Voice)	Never experienced physical or sexual violence	No	Urban	Undergraduate	Brahmin/Chhetri	No	Unmarried
	Nepali	Female	between 18-21	100% (Voice)	Never experienced physical or sexual violence	No	Rural	Undergraduate	Brahmin/Chhetri	No	Unmarried
	Nepali	Female	between 22-24	100% (Voice)	Never experienced physical or sexual violence	No	Urban	Postgraduate and above	Muslim	No	Married
	Nepali	Female	between 22-24	100% (Voice)	Physical violence	No	Urban	Postgraduate and above	Janajati	No	Unmarried	0	0	0	0	0	0	1	0	0	0	0	1	0	0	0	0	0	0	0	0	1	0	0
	Nepali	Female	between 18-21	100% (Voice)	Never experienced physical or sexual violence	No	Urban	Some or completed secondary	Brahmin/Chhetri	No	Unmarried
	Maithili	Female	between 18-21	100% (Voice)	Never experienced physical or sexual violence	No	Urban	Postgraduate and above	Brahmin/Chhetri	No	Unmarried
	Nepali	Female	between 18-21	100% (Voice)	Never experienced physical or sexual violence	No	Urban	Some or completed secondary	Janajati	No	Unmarried
	Nepali	Female	between 18-21	100% (Voice)	Sexual violence	No	Urban	Undergraduate	Brahmin/Chhetri	Yes	Married																								0	1	0	0	0	0	0	0	1	0	0	0	0	0	0
	Nepali	Female	between 18-21	100% (Voice)	Never experienced physical or sexual violence	No	Rural	Postgraduate and above	Dalit	No	Unmarried
	Nepali	Female	between 22-24	100% (Voice)	Never experienced physical or sexual violence	No	Urban	Some or completed primary	Brahmin/Chhetri	No	Unmarried
	Nepali	Female	between 22-24	100% (Voice)	Never experienced physical or sexual violence	No	Rural	Undergraduate	Janajati	No	Unmarried
	Nepali	Female	between 22-24	100% (Voice)	Never experienced physical or sexual violence	No	Urban	Postgraduate and above	Brahmin/Chhetri	No	Unmarried
	Nepali	Female	between 22-24	100% (Voice)	Do not want to respond	Female family member	Rural	No formal education	Janajati	No	Married
	Nepali	Female	between 18-21	100% (Voice)	Never experienced physical or sexual violence	No	Rural	Undergraduate	Other	No	Unmarried
	Nepali	Female	between 18-21	100% (Voice)	Never experienced physical or sexual violence	No	Urban	Undergraduate	Dalit	No	Unmarried
		Female	between 18-21	100% (Voice)	Do not want to respond	No	Rural	Some or completed secondary	Janajati	No	Unmarried
	Nepali	Female	between 18-21	100% (Voice)	Never experienced physical or sexual violence	No	Rural	Some or completed primary	Madhesi	No	Unmarried
	Nepali	Female	between 18-21	100% (Voice)	Never experienced physical or sexual violence	No	Urban	Undergraduate	Brahmin/Chhetri	No	Unmarried
	Nepali	Female	between 18-21	100% (Voice)	Never experienced physical or sexual violence	No	Urban	Postgraduate and above	Brahmin/Chhetri	No	Unmarried
	Nepali	Female	between 18-21	100% (Voice)	Do not want to respond	No	Rural	Undergraduate	Brahmin/Chhetri	No	Unmarried
	Nepali	Female	between 22-24	100% (Voice)	Never experienced physical or sexual violence	No	Urban	Some or completed secondary	Brahmin/Chhetri	No	Unmarried
	Nepali	Female	between 18-21	100% (Voice)	Never experienced physical or sexual violence	No	Urban	Undergraduate	Janajati	No	Unmarried
	Nepali	Female	between 22-24	100% (Voice)	Never experienced physical or sexual violence	No	Rural	Postgraduate and above	Brahmin/Chhetri	No	Married
	Nepali	Female	between 22-24	100% (Voice)	Never experienced physical or sexual violence	No	Urban	Postgraduate and above	Janajati	No	Unmarried
	Nepali	Female	between 22-24	100% (Voice)	Never experienced physical or sexual violence	No	Urban	Some or completed secondary	Janajati	No	Unmarried
	Bhojpuri	Female	between 18-21	100% (Voice)	Never experienced physical or sexual violence	No	Rural	Undergraduate	Muslim	No	Married
	Nepali	Female	between 18-21	100% (Voice)	Never experienced physical or sexual violence	No	Rural	Some or completed secondary	Janajati	No	Unmarried
	Nepali	Female	between 18-21	100% (Voice)	Never experienced physical or sexual violence	No	Urban	Some or completed secondary	Janajati	No	Unmarried
	Bhojpuri	Female	between 22-24	100% (Voice)	Never experienced physical or sexual violence	No	Urban	Undergraduate	Madhesi	No	Unmarried
	Nepali	Female	between 18-21	100% (Voice)	Never experienced physical or sexual violence	No	Rural	Undergraduate	Janajati	No	Unmarried
	Nepali	Female	between 18-21	100% (Voice)	Never experienced physical or sexual violence	Female family member	Rural	No formal education	Other	No	Married
	Nepali	Female	between 22-24	100% (Voice)	Never experienced physical or sexual violence	No	Rural	Undergraduate	Brahmin/Chhetri	No	Married
	Nepali	Female	between 22-24	100% (Voice)	Do not want to respond	Female family member	Rural	Some or completed primary	Janajati	No	Unmarried
	Nepali	Female	between 22-24	100% (Voice)	Do not want to respond	No	Urban	Undergraduate	Madhesi	No	Married
	Nepali	Female	between 22-24	100% (Voice)	Never experienced physical or sexual violence	No	Rural	Some or completed secondary	Other	No	Married
	Nepali	Female	between 18-21	100% (Voice)	Never experienced physical or sexual violence	Female family member	Urban	Some or completed secondary	Madhesi	Yes	Unmarried
	Nepali	Female	between 18-21	100% (Voice)	Never experienced physical or sexual violence	No	Urban	Postgraduate and above	Brahmin/Chhetri	No	Unmarried
	Nepali	Female	between 22-24	100% (Voice)	Never experienced physical or sexual violence	No	Urban	Some or completed secondary	Brahmin/Chhetri	No	Unmarried
	Nepali	Female	between 18-21	100% (Voice)	Never experienced physical or sexual violence	No	Rural	Some or completed secondary	Janajati	No	Unmarried
	Nepali	Female	between 18-21	100% (Voice)	Do not want to respond	Female family member	Urban	Undergraduate	Janajati	No	Unmarried
	Nepali	Female	between 18-21	100% (Voice)	Never experienced physical or sexual violence	No	Rural	Some or completed secondary	Brahmin/Chhetri	No	Unmarried
	Nepali	Female	between 22-24	100% (Voice)	Never experienced physical or sexual violence	No	Rural	Some or completed secondary	Brahmin/Chhetri	No	Married
	Nepali	Female	between 18-21	100% (Voice)	Never experienced physical or sexual violence	No	Rural	Some or completed primary	Dalit	No	Unmarried
	Nepali	Female	between 18-21	100% (Voice)	Never experienced physical or sexual violence	No	Rural	Some or completed primary	Brahmin/Chhetri	No	Unmarried
	Nepali	Female	between 18-21	100% (Voice)	Never experienced physical or sexual violence	No	Urban	No formal education	Brahmin/Chhetri	No	Married
	Nepali	Female	between 18-21	100% (Voice)	Never experienced physical or sexual violence	No	Rural	Postgraduate and above	Brahmin/Chhetri	No	Unmarried
	Nepali	Female	between 22-24	100% (Voice)	Do not want to respond	No	Urban	Undergraduate	Brahmin/Chhetri	No	Unmarried
	Nepali	Female	between 22-24	100% (Voice)	Never experienced physical or sexual violence	No	Rural	Some or completed secondary	Brahmin/Chhetri	No	Unmarried
	Nepali	Female	between 22-24	100% (Voice)	Never experienced physical or sexual violence	No	Rural	Postgraduate and above	Brahmin/Chhetri	No	Unmarried
	Nepali	Female	between 18-21	100% (Voice)	Never experienced physical or sexual violence	No	Urban	Some or completed secondary	Brahmin/Chhetri	No	Unmarried
	Nepali	Female	between 18-21	100% (Voice)	Never experienced physical or sexual violence	No	Urban	Some or completed secondary	Dalit	No	Married
	Nepali	Female	between 18-21	100% (Voice)	Never experienced physical or sexual violence	No	Urban	Undergraduate	Janajati	No	Unmarried
	Nepali	Female	between 18-21	100% (Voice)	Never experienced physical or sexual violence	No	Rural	Undergraduate	Dalit	No	Unmarried
	Nepali	Female	between 18-21	100% (Voice)	Never experienced physical or sexual violence	No	Urban	Undergraduate	Brahmin/Chhetri	No	Unmarried
	Nepali	Female	between 18-21	100% (Voice)	Do not want to respond	No	Urban	Some or completed primary	Brahmin/Chhetri	No	Unmarried
	Nepali	Female	between 18-21	100% (Voice)	Never experienced physical or sexual violence	Female family member	Rural	Postgraduate and above	Janajati	No	Unmarried
	Nepali	Female	between 18-21	100% (Voice)	Never experienced physical or sexual violence	No	Urban	Some or completed secondary	Brahmin/Chhetri	No	Unmarried
	Nepali	Female	between 18-21	100% (Voice)	Never experienced physical or sexual violence	No	Rural	Postgraduate and above	Brahmin/Chhetri	No	Unmarried
	Nepali	Female	between 22-24	100% (Voice)	Never experienced physical or sexual violence	Male family member	Rural	Some or completed secondary	Brahmin/Chhetri	No	Married
	Nepali	Female	between 22-24	100% (Voice)	Never experienced physical or sexual violence	No	Rural	Postgraduate and above	Newar	No	Married
	Nepali	Female	between 18-21	100% (Voice)	Never experienced physical or sexual violence	No	Urban	Undergraduate	Brahmin/Chhetri	No	Unmarried
	Nepali	Female	between 18-21	100% (Voice)	Never experienced physical or sexual violence	Female family member	Urban	Undergraduate	Brahmin/Chhetri	No	Unmarried
	Nepali	Female	between 18-21	100% (Voice)	Never experienced physical or sexual violence	No	Rural	Some or completed secondary	Janajati	No	Unmarried
	Nepali	Female	between 18-21	100% (Voice)	Do not want to respond	No	Rural	Some or completed secondary	Janajati	No	Married
	Tharu	Female	between 18-21	100% (Voice)	Do not want to respond	Male family member	Rural	Some or completed primary	Other	No	Unmarried
	Nepali	Female	between 22-24	100% (Voice)	Never experienced physical or sexual violence	No	Rural	Some or completed primary	Janajati	No	Married
	Nepali	Female	between 18-21	100% (Voice)	Never experienced physical or sexual violence	No	Rural	Some or completed primary	Brahmin/Chhetri	No	Married	1	0	0	0	0	0	0	0	1	0	0	0	0	0	0	0	1	0	0	0	0	0	0
	Nepali	Female	between 18-21	100% (Voice)	Never experienced physical or sexual violence	No	Urban	Undergraduate	Brahmin/Chhetri	No	Unmarried
	Nepali	Female	between 22-24	100% (Voice)	Physical violence	No	Rural	Postgraduate and above	Brahmin/Chhetri	No	Married	0	0	1	0	0	0	0	0	0	0	1	0	0	0	0	0	1	0	0	0	0	0	0
	Nepali	Female	between 18-21	100% (Voice)	Never experienced physical or sexual violence	No	Rural	Some or completed secondary	Brahmin/Chhetri	No	Unmarried
	Nepali	Female	between 18-21	100% (Voice)	Never experienced physical or sexual violence	No	Urban	Undergraduate	Other	No	Unmarried
	Nepali	Female	between 22-24	100% (Voice)	Never experienced physical or sexual violence	No	Urban	Postgraduate and above	Brahmin/Chhetri	No	Married
	Nepali	Female	between 22-24	100% (Voice)	Never experienced physical or sexual violence	No	Urban	Undergraduate	Brahmin/Chhetri	No	Unmarried
	Nepali	Female	between 18-21	100% (Voice)	Never experienced physical or sexual violence	No	Rural	Some or completed primary	Other	No	Unmarried
	Bhojpuri	Female	between 18-21	100% (Voice)	Never experienced physical or sexual violence	No	Rural	Some or completed secondary	Janajati	No	Unmarried
	Nepali	Female	between 18-21	100% (Voice)	Never experienced physical or sexual violence	No	Urban	Postgraduate and above	Janajati	No	Unmarried
	Nepali	Female	between 18-21	100% (Voice)	Sexual violence	No	Urban	Postgraduate and above	Brahmin/Chhetri	No	Unmarried																								1	0	0	0	0	0	0	0	0	1	0	0	0	0	0
	Nepali	Female	between 18-21	100% (Voice)	Never experienced physical or sexual violence	No	Urban	Undergraduate	Janajati	No	Unmarried
	Nepali	Female	between 22-24	100% (Voice)	Never experienced physical or sexual violence	No	Urban	Postgraduate and above	Madhesi	No	Married
	Nepali	Female	between 18-21	100% (Voice)	Never experienced physical or sexual violence	No	Urban	Postgraduate and above	Brahmin/Chhetri	No	Married
	Nepali	Female	between 18-21	100% (Voice)	Never experienced physical or sexual violence	No	Urban	Undergraduate	Brahmin/Chhetri	No	Married
	Nepali	Female	between 18-21	100% (Voice)	Never experienced physical or sexual violence	No	Rural	Some or completed primary	Other	No	Unmarried
	Nepali	Female	between 22-24	100% (Voice)	Never experienced physical or sexual violence	No	Urban	Undergraduate	Janajati	No	Unmarried
	Nepali	Female	between 22-24	100% (Voice)	Never experienced physical or sexual violence	No	Rural	Undergraduate	Brahmin/Chhetri	No	Married
	Nepali	Female	between 18-21	100% (Voice)	Never experienced physical or sexual violence	Male family member	Urban	Some or completed primary	Other	No	Unmarried
	Nepali	Female	between 18-21	100% (Voice)	Never experienced physical or sexual violence	No	Urban	Undergraduate	Brahmin/Chhetri	No	Unmarried
	Nepali	Female	between 22-24	100% (Voice)	Never experienced physical or sexual violence	No	Urban	Postgraduate and above	Janajati	No	Unmarried
	Nepali	Female	between 18-21	100% (Voice)	Never experienced physical or sexual violence	No	Rural	Some or completed secondary	Brahmin/Chhetri	No	Unmarried
	Nepali	Female	between 18-21	100% (Voice)	Never experienced physical or sexual violence	No	Rural	Postgraduate and above	Janajati	No	Married
		Female	between 18-21	100% (Voice)	Never experienced physical or sexual violence	Female family member	Rural	Some or completed primary	Janajati	Yes	Unmarried
	Nepali	Female	between 18-21	100% (Voice)	Never experienced physical or sexual violence	Male family member	Rural	Some or completed secondary	Janajati	No	Married
	Nepali	Female	between 22-24	100% (Voice)	Never experienced physical or sexual violence	No	Urban	Postgraduate and above	Brahmin/Chhetri	No	Unmarried
	Nepali	Female	between 22-24	100% (Voice)	Never experienced physical or sexual violence	No	Urban	Some or completed secondary	Brahmin/Chhetri	No	Unmarried
	Nepali	Female	between 18-21	100% (Voice)	Never experienced physical or sexual violence	Female family member	Rural	Some or completed secondary	Muslim	No	Married
	Bhojpuri	Female	between 18-21	100% (Voice)	Never experienced physical or sexual violence	No	Urban	Some or completed primary	Madhesi	No	Married
	Nepali	Female	between 22-24	100% (Voice)	Never experienced physical or sexual violence	No	Urban	Undergraduate	Brahmin/Chhetri	No	Unmarried
	Nepali	Female	between 18-21	100% (Voice)	Never experienced physical or sexual violence	No	Urban	Undergraduate	Newar	No	Unmarried
		Female	between 22-24	100% (Voice)	Never experienced physical or sexual violence	No	Urban	Some or completed primary	Brahmin/Chhetri	No	Divorced
	Nepali	Female	between 18-21	100% (Voice)	Physical violence	No	Urban	Postgraduate and above	Brahmin/Chhetri	No	Married	1	0	0	0	0	0	0	0	0	1	0	0	0	0	0	0	1	0	0	0	0	0	0
	Nepali	Female	between 18-21	100% (Voice)	Never experienced physical or sexual violence	No	Urban	Some or completed primary	Other	No	Unmarried
	Nepali	Female	between 18-21	100% (Voice)	Never experienced physical or sexual violence	No	Rural	Some or completed secondary	Dalit	No	Married
	Nepali	Female	between 22-24	100% (Voice)	Never experienced physical or sexual violence	No	Rural	Some or completed primary	Brahmin/Chhetri	No	Unmarried
	Nepali	Female	between 18-21	100% (Voice)	Never experienced physical or sexual violence	No	Urban	Some or completed secondary	Brahmin/Chhetri	Yes	Unmarried
	Tharu	Female	between 22-24	100% (Voice)	Do not want to respond	Male family member	Rural	Some or completed secondary	Janajati	No	Married
	Nepali	Female	between 22-24	100% (Voice)	Never experienced physical or sexual violence	No	Urban	Postgraduate and above	Janajati	No	Married
	Nepali	Female	between 18-21	100% (Voice)	Never experienced physical or sexual violence	No	Rural	Postgraduate and above	Brahmin/Chhetri	No	Married
	Nepali	Female	between 18-21	100% (Voice)	Never experienced physical or sexual violence	No	Urban	Postgraduate and above	Janajati	No	Unmarried
	Nepali	Female	between 18-21	100% (Voice)	Never experienced physical or sexual violence	No	Urban	Undergraduate	Dalit	No	Unmarried
	Nepali	Female	between 18-21	100% (Voice)	Never experienced physical or sexual violence	No	Rural	Undergraduate	Brahmin/Chhetri	No	Unmarried
	Nepali	Female	between 18-21	100% (Voice)	Never experienced physical or sexual violence	No	Urban	No formal education	Janajati	No	Unmarried
	Nepali	Female	between 18-21	100% (Voice)	Never experienced physical or sexual violence	No	Urban	Undergraduate	Brahmin/Chhetri	No	Unmarried
	Nepali	Female	between 22-24	100% (Voice)	Never experienced physical or sexual violence	No	Rural	Undergraduate	Janajati	No	Unmarried
	Nepali	Female	between 18-21	100% (Voice)	Never experienced physical or sexual violence	No	Urban	Undergraduate	Brahmin/Chhetri	Yes	Unmarried
	Nepali	Female	between 22-24	100% (Voice)	Never experienced physical or sexual violence	No	Urban	Undergraduate	Janajati	No	Unmarried
	Nepali	Female	between 18-21	100% (Voice)	Never experienced physical or sexual violence	No	Urban	Postgraduate and above	Brahmin/Chhetri	No	Unmarried
	Nepali	Female	between 18-21	100% (Voice)	Never experienced physical or sexual violence	No	Urban	Postgraduate and above	Newar	No	Married
	Nepali	Female	between 18-21	100% (Voice)	Never experienced physical or sexual violence	No	Rural	Some or completed secondary	Brahmin/Chhetri	No	Married
	Nepali	Female	between 18-21	100% (Voice)	Never experienced physical or sexual violence	No	Rural	Some or completed primary	Madhesi	No	Unmarried
	Nepali	Female	between 18-21	100% (Voice)	Never experienced physical or sexual violence	No	Urban	Undergraduate	Brahmin/Chhetri	No	Married
	Nepali	Female	between 22-24	100% (Voice)	Never experienced physical or sexual violence	No	Rural	Some or completed primary	Janajati	No	Married
	Nepali	Female	between 18-21	100% (Voice)	Never experienced physical or sexual violence	No	Urban	Postgraduate and above	Janajati	No	Unmarried
	Nepali	Female	between 18-21	100% (Voice)	Never experienced physical or sexual violence	No	Rural	Undergraduate	Brahmin/Chhetri	No	Unmarried
	Nepali	Female	between 22-24	100% (Voice)	Never experienced physical or sexual violence	No	Urban	Postgraduate and above	Brahmin/Chhetri	No	Married
	Nepali	Female	between 22-24	100% (Voice)	Never experienced physical or sexual violence	No	Urban	Undergraduate	Newar	No	Married
	Nepali	Female	between 22-24	100% (Voice)	Never experienced physical or sexual violence	No	Urban	Some or completed primary	Brahmin/Chhetri	No	Married
	Nepali	Female	between 18-21	100% (Voice)	Never experienced physical or sexual violence	No	Urban	Undergraduate	Brahmin/Chhetri	No	Unmarried
	Maithili	Female	between 18-21	100% (Voice)	Never experienced physical or sexual violence	No	Rural	No formal education	Madhesi	No	Married
	Nepali	Female	between 22-24	100% (Voice)	Do not want to respond	No	Rural	Some or completed secondary	Brahmin/Chhetri	Yes	Widow
	Nepali	Female	between 18-21	100% (Voice)	Never experienced physical or sexual violence	No	Urban	No formal education	Dalit	No	Married
	Nepali	Female	between 18-21	100% (Voice)	Never experienced physical or sexual violence	No	Urban	Undergraduate	Brahmin/Chhetri	No	Unmarried
	Nepali	Female	between 22-24	100% (Voice)	Never experienced physical or sexual violence	No	Urban	Some or completed primary	Janajati	No	Married
	Nepali	Female	between 22-24	100% (Voice)	Never experienced physical or sexual violence	No	Urban	Postgraduate and above	Madhesi	No	Unmarried
	Nepali	Female	between 22-24	100% (Voice)	Never experienced physical or sexual violence	No	Rural	Some or completed secondary	Brahmin/Chhetri	No	Married
	Nepali	Female	between 18-21	100% (Voice)	Never experienced physical or sexual violence	No	Urban	Postgraduate and above	Newar	No	Unmarried
	Nepali	Female	between 18-21	100% (Voice)	Never experienced physical or sexual violence	No	Rural	Some or completed secondary	Janajati	No	Unmarried
	Nepali	Female	between 18-21	100% (Voice)	Physical violence	No	Rural	Some or completed secondary	Janajati	No	Married	1	0	0	0	0	0	0	0	0	1	0	0	0	0	0	0	1	0	0	0	0	0	0
	Nepali	Female	between 22-24	100% (Voice)	Never experienced physical or sexual violence	No	Urban	Postgraduate and above	Brahmin/Chhetri	No	Unmarried
	Nepali	Female	between 18-21	100% (Voice)	Never experienced physical or sexual violence	No	Rural	Some or completed secondary	Janajati	No	Unmarried
	Nepali	Female	between 18-21	100% (Voice)	Never experienced physical or sexual violence	No	Urban	Some or completed secondary	Janajati	No	Unmarried
	Nepali	Female	between 18-21	100% (Voice)	Never experienced physical or sexual violence	No	Urban	Some or completed primary	Dalit	No	Married
	Nepali	Female	between 18-21	100% (Voice)	Physical violence	No	Rural	Postgraduate and above	Janajati	No	Unmarried	1	0	0	0	0	0	0	0	0	0	0	0	0	1	0	0	1	0	0	0	0	0	0
	Nepali	Female	between 22-24	100% (Voice)	Never experienced physical or sexual violence	No	Rural	Some or completed secondary	Janajati	No	Divorced
		Female	between 22-24	100% (Voice)	Never experienced physical or sexual violence	No	Rural	Some or completed primary	Madhesi	No	Unmarried
	Nepali	Female	between 22-24	100% (Voice)	Never experienced physical or sexual violence	No	Urban	Some or completed secondary	Newar	No	Unmarried
		Female	between 18-21	100% (Voice)	Never experienced physical or sexual violence	No	Rural	Undergraduate	Other	No	Unmarried
	Tharu	Female	between 18-21	100% (Voice)	Never experienced physical or sexual violence	No	Rural	Some or completed secondary	Janajati	No	Married
	Nepali	Female	between 22-24	100% (Voice)	Never experienced physical or sexual violence	No	Urban	Some or completed secondary	Newar	No	Unmarried
	Nepali	Female	between 18-21	100% (Voice)	Never experienced physical or sexual violence	No	Rural	Some or completed secondary	Brahmin/Chhetri	No	Unmarried
	Nepali	Female	between 22-24	100% (Voice)	Never experienced physical or sexual violence	No	Rural	Postgraduate and above	Dalit	No	Married
	Nepali	Female	between 18-21	100% (Voice)	Do not want to respond	Female family member	Rural	Some or completed primary	Janajati	No	Married
	Nepali	Female	between 22-24	100% (Voice)	Never experienced physical or sexual violence	No	Rural	Some or completed primary	Janajati	No	Unmarried
	Nepali	Female	between 18-21	100% (Voice)	Never experienced physical or sexual violence	No	Urban	Some or completed secondary	Newar	No	Unmarried
	Nepali	Female	between 22-24	100% (Voice)	Never experienced physical or sexual violence	No	Rural	Some or completed primary	Dalit	No	Married
	Nepali	Female	between 18-21	100% (Voice)	Never experienced physical or sexual violence	Female family member	Rural	Undergraduate	Brahmin/Chhetri	No	Unmarried
		Female	between 18-21	100% (Voice)	Never experienced physical or sexual violence	No	Rural	Undergraduate	Janajati	No	Unmarried
	Nepali	Female	between 22-24	100% (Voice)	Never experienced physical or sexual violence	No	Rural	Undergraduate	Janajati	No	Married
	Nepali	Female	between 18-21	100% (Voice)	Never experienced physical or sexual violence	No	Urban	Some or completed secondary	Janajati	No	Unmarried
	Nepali	Female	between 18-21	100% (Voice)	Never experienced physical or sexual violence	No	Urban	Some or completed secondary	Janajati	No	Unmarried
		Female	between 18-21	100% (Voice)	Never experienced physical or sexual violence	No	Rural	Undergraduate	Janajati	No	Unmarried
	Nepali	Female	between 18-21	100% (Voice)	Never experienced physical or sexual violence	No	Rural	Undergraduate	Janajati	No	Unmarried
	Nepali	Female	between 18-21	100% (Voice)	Never experienced physical or sexual violence	No	Rural	No formal education	Brahmin/Chhetri	No	Unmarried
	Nepali	Female	between 18-21	100% (Voice)	Never experienced physical or sexual violence	No	Urban	Some or completed secondary	Brahmin/Chhetri	No	Unmarried
	Nepali	Female	between 22-24	100% (Voice)	Never experienced physical or sexual violence	No	Urban	Undergraduate	Brahmin/Chhetri	No	Married
	Nepali	Female	between 18-21	100% (Voice)	Never experienced physical or sexual violence	No	Urban	Some or completed primary	Dalit	Yes	Unmarried
	Nepali	Female	between 18-21	100% (Voice)	Never experienced physical or sexual violence	No	Rural	Some or completed secondary	Madhesi	No	Unmarried
	Nepali	Female	between 18-21	100% (Voice)	Never experienced physical or sexual violence	No	Urban	Some or completed secondary	Brahmin/Chhetri	No	Unmarried
	Nepali	Female	between 22-24	100% (Voice)	Never experienced physical or sexual violence	No	Rural	Some or completed secondary	Brahmin/Chhetri	No	Married
	Nepali	Female	between 18-21	100% (Voice)	Never experienced physical or sexual violence	No	Urban	Some or completed secondary	Janajati	No	Unmarried
	Nepali	Female	between 18-21	100% (Voice)	Never experienced physical or sexual violence	No	Urban	Undergraduate	Madhesi	No	Unmarried
	Nepali	Female	between 22-24	100% (Voice)	Never experienced physical or sexual violence	No	Urban	Postgraduate and above	Brahmin/Chhetri	No	Married
	Nepali	Female	between 22-24	100% (Voice)	Never experienced physical or sexual violence	No	Rural	Postgraduate and above	Brahmin/Chhetri	No	Married
	Nepali	Female	between 18-21	100% (Voice)	Never experienced physical or sexual violence	Female family member	Rural	Undergraduate	Brahmin/Chhetri	Yes	Married
	Nepali	Female	between 22-24	100% (Voice)	Never experienced physical or sexual violence	No	Rural	Some or completed secondary	Brahmin/Chhetri	No	Unmarried	1	0	0	0	0	0	0	0	1	0	0	0	0	0	0	0	0	0	1	0	0	0	0
	Nepali	Female	between 22-24	100% (Voice)	Never experienced physical or sexual violence	No	Urban	No formal education	Other	No	Married
	Nepali	Female	between 18-21	100% (Voice)	Never experienced physical or sexual violence	No	Rural	Some or completed secondary	Brahmin/Chhetri	No	Married
		Female	between 18-21	100% (Voice)	Never experienced physical or sexual violence	No	Rural	Some or completed secondary	Janajati	No	Unmarried
	Tharu	Female	between 22-24	100% (Voice)	Do not want to respond	No	Rural	Some or completed primary	Janajati	No	Married
	Nepali	Female	between 18-21	100% (Voice)	Never experienced physical or sexual violence	No	Urban	Some or completed secondary	Janajati	No	Unmarried
	Nepali	Female	between 18-21	100% (Voice)	Never experienced physical or sexual violence	No	Urban	Postgraduate and above	Brahmin/Chhetri	No	Unmarried
	Tharu	Female	between 18-21	100% (Voice)	Never experienced physical or sexual violence	Female family member	Urban	Some or completed secondary	Janajati	No	Married
	Nepali	Female	between 22-24	100% (Voice)	Never experienced physical or sexual violence	No	Urban	Some or completed secondary	Janajati	No	Unmarried
	Nepali	Female	between 22-24	100% (Voice)	Sexual violence	No	Urban	Postgraduate and above	Brahmin/Chhetri	No	Unmarried																								0	0	0	1	0	0	0	0	0	0	0	1	0	0	0
	Nepali	Female	between 18-21	100% (Voice)	Never experienced physical or sexual violence	No	Rural	No formal education	Dalit	No	Married
	Nepali	Female	between 18-21	100% (Voice)	Do not want to respond	No	Rural	Some or completed primary	Dalit	No	Married
	Nepali	Female	between 18-21	100% (Voice)	Never experienced physical or sexual violence	No	Urban	Some or completed primary	Brahmin/Chhetri	No	Unmarried
		Female	between 18-21	100% (Voice)	Never experienced physical or sexual violence	Female family member	Rural	Some or completed secondary	Janajati	No	Unmarried
	Nepali	Female	between 22-24	100% (Voice)	Never experienced physical or sexual violence	No	Urban	Postgraduate and above	Janajati	No	Unmarried
	Nepali	Female	between 18-21	100% (Voice)	Never experienced physical or sexual violence	No	Urban	Postgraduate and above	Other	No	Unmarried
	Nepali	Female	between 18-21	100% (Voice)	Never experienced physical or sexual violence	No	Urban	Some or completed secondary	Brahmin/Chhetri	No	Unmarried
	Nepali	Female	between 18-21	100% (Voice)	Never experienced physical or sexual violence	No	Urban	Undergraduate	Janajati	No	Married
	Nepali	Female	between 18-21	100% (Voice)	Physical violence	Female family member	Rural	Some or completed primary	Brahmin/Chhetri	Yes	Married	0	1	0	0	0	0	0	0	0	1	0	0	0	0	0	0	1	0	0	0	0	0	0
	Nepali	Female	between 18-21	100% (Voice)	Never experienced physical or sexual violence	No	Urban	Some or completed secondary	Janajati	No	Unmarried
	Nepali	Female	between 22-24	100% (Voice)	Never experienced physical or sexual violence	No	Rural	Some or completed primary	Madhesi	No	Married
	Nepali	Female	between 22-24	100% (Voice)	Never experienced physical or sexual violence	Female family member	Rural	Some or completed primary	Janajati	Yes	Married
	Nepali	Female	between 22-24	100% (Voice)	Sexual violence	No	Urban	Postgraduate and above	Brahmin/Chhetri	No	Unmarried																								1	0	0	0	0	0	0	0	0	0	1	0	0	0	0
	Nepali	Female	between 22-24	100% (Voice)	Never experienced physical or sexual violence	No	Rural	Undergraduate	Janajati	No	Unmarried
	Nepali	Female	between 18-21	100% (Voice)	Never experienced physical or sexual violence	No	Urban	Postgraduate and above	Janajati	No	Unmarried
	Nepali	Female	between 18-21	100% (Voice)	Never experienced physical or sexual violence	No	Rural	Some or completed secondary	Dalit	No	Unmarried
	Nepali	Female	between 18-21	100% (Voice)	Never experienced physical or sexual violence	No	Urban	Undergraduate	Brahmin/Chhetri	No	Unmarried
	Nepali	Female	between 18-21	100% (Voice)	Never experienced physical or sexual violence	No	Urban	Postgraduate and above	Newar	No	Unmarried
	Nepali	Female	between 22-24	100% (Voice)	Never experienced physical or sexual violence	No	Urban	Undergraduate	Janajati	No	Unmarried
	Nepali	Female	between 18-21	100% (Voice)	Never experienced physical or sexual violence	No	Urban	Undergraduate	Brahmin/Chhetri	No	Unmarried
	Nepali	Female	between 22-24	100% (Voice)	Never experienced physical or sexual violence	No	Urban	Postgraduate and above	Brahmin/Chhetri	No	Married
	Nepali	Female	between 18-21	100% (Voice)	Never experienced physical or sexual violence	No	Urban	Some or completed secondary	Newar	No	Unmarried
	Nepali	Female	between 22-24	100% (Voice)	Never experienced physical or sexual violence	No	Urban	Postgraduate and above	Other	No	Unmarried
	Nepali	Female	between 22-24	100% (Voice)	Never experienced physical or sexual violence	Female family member	Rural	Some or completed secondary	Dalit	No	Married
	Nepali	Female	between 22-24	100% (Voice)	Never experienced physical or sexual violence	No	Urban	Undergraduate	Brahmin/Chhetri	No	Married
	Nepali	Female	between 18-21	100% (Voice)	Physical violence	No	Rural	Undergraduate	Brahmin/Chhetri	No	Unmarried	0	0	0	1	0	0	0	0	1	0	0	0	0	0	0	0	1	0	0	0	0	0	0	1	0	0	0	0	0	0	0	1	0	0	0	0	0	0
	Nepali	Female	between 18-21	100% (Voice)	Physical violence	No	Rural	Some or completed secondary	Dalit	No	Unmarried	1	0	0	0	0	0	0	0	0	1	0	0	0	0	0	0	1	0	0	0	0	0	0
	Nepali	Female	between 22-24	100% (Voice)	Never experienced physical or sexual violence	No	Urban	Undergraduate	Brahmin/Chhetri	No	Unmarried
	Nepali	Female	between 18-21	100% (Voice)	Never experienced physical or sexual violence	Female family member	Urban	Some or completed primary	Brahmin/Chhetri	Yes	Married
	Nepali	Female	between 18-21	100% (Voice)	Never experienced physical or sexual violence	No	Rural	Some or completed primary	Janajati	No	Married
	Nepali	Female	between 22-24	100% (Voice)	Never experienced physical or sexual violence	No	Urban	Postgraduate and above	Brahmin/Chhetri	Yes	Unmarried
	Nepali	Female	between 18-21	100% (Voice)	Never experienced physical or sexual violence	No	Rural	Some or completed primary	Brahmin/Chhetri	No	Unmarried
	Nepali	Female	between 22-24	100% (Voice)	Never experienced physical or sexual violence	No	Urban	No formal education	Brahmin/Chhetri	No	Married
	Nepali	Female	between 22-24	100% (Voice)	Never experienced physical or sexual violence	Male family member	Urban	Postgraduate and above	Other	No	Married
	Nepali	Female	between 22-24	100% (Voice)	Never experienced physical or sexual violence	No	Urban	Postgraduate and above	Janajati	No	Unmarried
	Nepali	Female	between 22-24	100% (Voice)	Physical violence	Female family member	Rural	Undergraduate	Dalit	Yes	Unmarried	0	0	0	0	0	1	0	0	0	0	0	0	0	1	0	0	0	0	1	0	0	0	0
	Nepali	Female	between 18-21	100% (Voice)	Never experienced physical or sexual violence	No	Urban	Some or completed secondary	Brahmin/Chhetri	No	Unmarried
	Nepali	Female	between 22-24	100% (Voice)	Sexual violence	No	Rural	Some or completed primary	Janajati	No	Unmarried																								0	1	0	0	0	0	0	0	1	0	0	0	0	0	0
	Nepali	Female	between 18-21	100% (Voice)	Never experienced physical or sexual violence	No	Urban	Postgraduate and above	Brahmin/Chhetri	No	Married
	Maithili	Female	between 22-24	100% (Voice)	Never experienced physical or sexual violence	No	Urban	No formal education	Other	No	Married
	Nepali	Female	between 22-24	100% (Voice)	Sexual violence	No	Urban	Some or completed secondary	Brahmin/Chhetri	No	Unmarried																								0	0	0	0	0	0	1	0	0	0	0	0	0	0	1
	Nepali	Female	between 18-21	100% (Voice)	Never experienced physical or sexual violence	No	Urban	Postgraduate and above	Janajati	No	Unmarried
	Nepali	Female	between 22-24	100% (Voice)	Never experienced physical or sexual violence	No	Urban	Undergraduate	Janajati	No	Unmarried
	Nepali	Female	between 18-21	100% (Voice)	Never experienced physical or sexual violence	No	Rural	Undergraduate	Brahmin/Chhetri	No	Unmarried
	Nepali	Female	between 22-24	100% (Voice)	Never experienced physical or sexual violence	No	Urban	Some or completed secondary	Newar	No	Married
	Nepali	Female	between 18-21	100% (Voice)	Never experienced physical or sexual violence	No	Rural	Some or completed secondary	Brahmin/Chhetri	No	Unmarried
	Nepali	Female	between 18-21	100% (Voice)	Never experienced physical or sexual violence	No	Rural	Some or completed secondary	Dalit	No	Married
	Nepali	Female	between 18-21	100% (Voice)	Never experienced physical or sexual violence	No	Urban	Postgraduate and above	Brahmin/Chhetri	No	Unmarried
	Nepali	Female	between 18-21	100% (Voice)	Never experienced physical or sexual violence	No	Urban	Some or completed primary	Newar	No	Unmarried
	Bhojpuri	Female	between 18-21	100% (Voice)	Never experienced physical or sexual violence	No	Rural	Some or completed secondary	Madhesi	Yes	Married
	Nepali	Female	between 22-24	100% (Voice)	Never experienced physical or sexual violence	No	Urban	Undergraduate	Brahmin/Chhetri	No	Married
	Nepali	Female	between 18-21	100% (Voice)	Never experienced physical or sexual violence	No	Urban	Postgraduate and above	Janajati	No	Married
	Nepali	Female	between 18-21	100% (Voice)	Never experienced physical or sexual violence	No	Urban	Postgraduate and above	Newar	No	Unmarried
		Female	between 18-21	100% (Voice)	Never experienced physical or sexual violence	Male family member	Rural	No formal education	Other	No	Married
	Nepali	Female	between 18-21	100% (Voice)	Never experienced physical or sexual violence	No	Rural	Some or completed secondary	Janajati	No	Unmarried
	Nepali	Female	between 18-21	100% (Voice)	Never experienced physical or sexual violence	No	Urban	Postgraduate and above	Janajati	No	Married
	Nepali	Female	between 18-21	100% (Voice)	Never experienced physical or sexual violence	No	Rural	Some or completed secondary	Brahmin/Chhetri	No	Unmarried
	Nepali	Female	between 22-24	100% (Voice)	Never experienced physical or sexual violence	No	Urban	Postgraduate and above	Brahmin/Chhetri	No	Unmarried
	Tharu	Female	between 18-21	100% (Voice)	Do not want to respond	No	Urban	Some or completed secondary	Janajati	No	Unmarried
	Nepali	Female	between 22-24	100% (Voice)	Never experienced physical or sexual violence	No	Rural	Some or completed primary	Brahmin/Chhetri	Yes	Married
	Nepali	Female	between 18-21	100% (Voice)	Never experienced physical or sexual violence	Female family member	Urban	Some or completed secondary	Janajati	No	Unmarried
	Nepali	Female	between 18-21	100% (Voice)	Never experienced physical or sexual violence	No	Urban	Undergraduate	Dalit	No	Unmarried
	Nepali	Female	between 22-24	100% (Voice)	Never experienced physical or sexual violence	Female family member	Urban	Undergraduate	Dalit	No	Married
	Nepali	Female	between 18-21	100% (Voice)	Never experienced physical or sexual violence	No	Urban	Undergraduate	Brahmin/Chhetri	No	Married
	Nepali	Female	between 22-24	100% (Voice)	Never experienced physical or sexual violence	No	Urban	Postgraduate and above	Newar	No	Married	1	0	0	0	0	0	0	0	1	0	0	0	0	0	0	0	1	0	0	0	0	0	0
	Nepali	Female	between 18-21	100% (Voice)	Never experienced physical or sexual violence	No	Rural	Some or completed secondary	Dalit	No	Unmarried
	Nepali	Female	between 18-21	100% (Voice)	Never experienced physical or sexual violence	No	Urban	Some or completed secondary	Brahmin/Chhetri	No	Married
	Nepali	Female	between 18-21	100% (Voice)	Never experienced physical or sexual violence	No	Rural	Postgraduate and above	Brahmin/Chhetri	No	Married
	Maithili	Female	between 18-21	100% (Voice)	Never experienced physical or sexual violence	No	Rural	Some or completed primary	Dalit	No	Unmarried
	Nepali	Female	between 22-24	100% (Voice)	Never experienced physical or sexual violence	No	Rural	Undergraduate	Janajati	No	Unmarried
	Nepali	Female	between 22-24	100% (Voice)	Both sexual and physical violence	No	Rural	No formal education	Janajati	No	Divorced	0	1	0	0	0	0	0	0	0	1	0	0	0	0	0	0	0	1	0	0	0	0	0	0	1	0	0	0	0	0	0	0	1	0	0	0	0	0
	Nepali	Female	between 22-24	100% (Voice)	Never experienced physical or sexual violence	No	Urban	Undergraduate	Brahmin/Chhetri	No	Unmarried
	Nepali	Female	between 22-24	100% (Voice)	Sexual violence	Female family member	Urban	Some or completed primary	Dalit	No	Married																								0	1	0	0	0	0	0	0	0	1	0	0	0	0	0
	Nepali	Female	between 18-21	100% (Voice)	Physical violence	No	Urban	Postgraduate and above	Janajati	No	Unmarried	1	0	0	0	0	0	0	0	0	0	0	1	0	0	0	0	1	0	0	0	0	0	0
	Nepali	Female	between 18-21	100% (Voice)	Never experienced physical or sexual violence	No	Urban	Some or completed secondary	Brahmin/Chhetri	No	Unmarried
	Nepali	Female	between 22-24	100% (Voice)	Never experienced physical or sexual violence	No	Rural	Undergraduate	Brahmin/Chhetri	No	Married
	Nepali	Female	between 22-24	100% (Voice)	Never experienced physical or sexual violence	No	Urban	Undergraduate	Brahmin/Chhetri	No	Unmarried
	Nepali	Female	between 18-21	100% (Voice)	Never experienced physical or sexual violence	No	Urban	Some or completed secondary	Brahmin/Chhetri	No	Unmarried
	Nepali	Female	between 18-21	100% (Voice)	Never experienced physical or sexual violence	No	Urban	Some or completed secondary	Brahmin/Chhetri	No	Unmarried
	Nepali	Female	between 18-21	100% (Voice)	Never experienced physical or sexual violence	No	Rural	Some or completed primary	Janajati	No	Unmarried																								1	0	0	0	0	0	0	0	1	0	0	0	0	0	0
	Nepali	Female	between 18-21	100% (Voice)	Never experienced physical or sexual violence	No	Rural	Postgraduate and above	Brahmin/Chhetri	No	Married
	Nepali	Female	between 18-21	100% (Voice)	Sexual violence	No	Urban	No formal education	Brahmin/Chhetri	No	Married																								0	1	0	0	0	0	0	0	0	1	0	0	0	0	0
	Nepali	Female	between 18-21	100% (Voice)	Never experienced physical or sexual violence	No	Urban	Some or completed secondary	Brahmin/Chhetri	No	Unmarried
	Nepali	Female	between 18-21	100% (Voice)	Sexual violence	No	Rural	No formal education	Brahmin/Chhetri	No	Married	1	0	0	0	0	0	0	0	1	0	0	0	0	0	0	0	0	1	0	0	0	0	0	1	0	0	0	0	0	0	0	0	1	0	0	0	0	0
	Nepali	Female	between 22-24	100% (Voice)	Never experienced physical or sexual violence	No	Rural	Postgraduate and above	Brahmin/Chhetri	No	Married
	Nepali	Female	between 22-24	100% (Voice)	Do not want to respond	No	Urban	Some or completed secondary	Brahmin/Chhetri	No	Unmarried
	Nepali	Female	between 22-24	100% (Voice)	Never experienced physical or sexual violence	No	Rural	No formal education	Other	No	Married																								1	0	0	0	0	0	0	0	1	0	0	0	0	0	0
	Nepali	Female	between 22-24	100% (Voice)	Never experienced physical or sexual violence	No	Urban	Postgraduate and above	Madhesi	No	Married
	Nepali	Female	between 18-21	100% (Voice)	Never experienced physical or sexual violence	Female family member	Rural	Undergraduate	Brahmin/Chhetri	No	Married
	Nepali	Female	between 22-24	100% (Voice)	Never experienced physical or sexual violence	No	Urban	Some or completed primary	Newar	No	Unmarried
	Nepali	Female	between 22-24	100% (Voice)	Never experienced physical or sexual violence	No	Rural	Postgraduate and above	Madhesi	No	Married
	Nepali	Female	between 22-24	100% (Voice)	Never experienced physical or sexual violence	Male family member	Rural	Postgraduate and above	Brahmin/Chhetri	No	Married
	Nepali	Female	between 18-21	100% (Voice)	Never experienced physical or sexual violence	No	Rural	Some or completed secondary	Janajati	No	Unmarried
	Nepali	Female	between 18-21	100% (Voice)	Never experienced physical or sexual violence	No	Urban	Some or completed primary	Dalit	Yes	Married
		Female	between 18-21	100% (Voice)	Never experienced physical or sexual violence	No	Rural	Some or completed secondary	Dalit	No	Unmarried
	Nepali	Female	between 22-24	100% (Voice)	Never experienced physical or sexual violence	No	Urban	Postgraduate and above	Janajati	No	Divorced
	Nepali	Female	between 18-21	100% (Voice)	Physical violence	No	Rural	Some or completed secondary	Brahmin/Chhetri	Yes	Married	1	0	0	0	0	0	0	0	0	0	0	0	0	0	1	0	0	0	0	0	1	0	0	1	0	0	0	0	0	0	0	1	0	0	0	0	0	0
	Nepali	Female	between 22-24	100% (Voice)	Do not want to respond	No	Urban	Undergraduate	Brahmin/Chhetri	No	Married
	Nepali	Female	between 22-24	100% (Voice)	Never experienced physical or sexual violence	No	Rural	Some or completed secondary	Brahmin/Chhetri	No	Married
		Female	between 18-21	100% (Voice)	Never experienced physical or sexual violence	No	Rural	Some or completed secondary	Brahmin/Chhetri	No	Unmarried	1	0	0	0	0	0	0	0	1	0	0	0	0	0	0	0	1	0	0	0	0	0	0
	Nepali	Female	between 18-21	100% (Voice)	Never experienced physical or sexual violence	No	Urban	Some or completed primary	Other	No	Married
	Nepali	Female	between 18-21	100% (Voice)	Never experienced physical or sexual violence	No	Urban	Postgraduate and above	Janajati	No	Unmarried
	Nepali	Female	between 18-21	100% (Voice)	Never experienced physical or sexual violence	No	Urban	Some or completed secondary	Janajati	No	Unmarried
	Nepali	Female	between 18-21	100% (Voice)	Never experienced physical or sexual violence	No	Rural	Some or completed primary	Brahmin/Chhetri	Yes	Unmarried
	Nepali	Female	between 18-21	100% (Voice)	Never experienced physical or sexual violence	No	Urban	Some or completed primary	Brahmin/Chhetri	No	Unmarried
	Nepali	Female	between 22-24	100% (Voice)	Do not want to respond	No	Rural	Some or completed secondary	Janajati	No	Married
	Nepali	Female	between 18-21	100% (Voice)	Never experienced physical or sexual violence	No	Urban	Postgraduate and above	Brahmin/Chhetri	No	Unmarried
	Nepali	Female	between 18-21	100% (Voice)	Never experienced physical or sexual violence	No	Urban	Some or completed primary	Brahmin/Chhetri	No	Unmarried
	Nepali	Female	between 18-21	100% (Voice)	Never experienced physical or sexual violence	Female family member	Rural	Undergraduate	Brahmin/Chhetri	No	Married
	Nepali	Female	between 18-21	100% (Voice)	Never experienced physical or sexual violence	No	Rural	No formal education	Janajati	Yes	Married
	Maithili	Female	between 22-24	100% (Voice)	Never experienced physical or sexual violence	No	Urban	Postgraduate and above	Madhesi	No	Unmarried
	Nepali	Female	between 22-24	100% (Voice)	Never experienced physical or sexual violence	No	Urban	Undergraduate	Brahmin/Chhetri	No	Unmarried
	Nepali	Female	between 18-21	100% (Voice)	Do not want to respond	No	Rural	Some or completed primary	Madhesi	No	Unmarried
	Nepali	Female	between 18-21	100% (Voice)	Never experienced physical or sexual violence	No	Rural	Some or completed secondary	Janajati	No	Unmarried	1	0	0	0	0	0	0	0	1	0	0	0	0	0	0	0	1	0	0	0	0	0	0
	Nepali	Female	between 22-24	100% (Voice)	Never experienced physical or sexual violence	Female family member	Urban	Some or completed secondary	Janajati	No	Married
	Nepali	Female	between 18-21	100% (Voice)	Never experienced physical or sexual violence	No	Urban	Undergraduate	Newar	No	Unmarried
	Nepali	Female	between 18-21	100% (Voice)	Never experienced physical or sexual violence	No	Urban	Postgraduate and above	Brahmin/Chhetri	No	Unmarried
	Nepali	Female	between 22-24	100% (Voice)	Never experienced physical or sexual violence	No	Urban	Some or completed secondary	Brahmin/Chhetri	No	Married																								1	0	0	0	0	0	0	0	1	0	0	0	0	0	0
	Nepali	Female	between 18-21	100% (Voice)	Never experienced physical or sexual violence	No	Urban	Postgraduate and above	Brahmin/Chhetri	No	Unmarried
	Nepali	Female	between 18-21	100% (Voice)	Never experienced physical or sexual violence	No	Urban	Some or completed secondary	Brahmin/Chhetri	No	Unmarried
	Nepali	Female	between 22-24	100% (Voice)	Never experienced physical or sexual violence	No	Rural	Some or completed secondary	Dalit	No	Married
	Nepali	Female	between 18-21	100% (Voice)	Physical violence	No	Urban	Undergraduate	Brahmin/Chhetri	No	Unmarried	1	0	0	0	0	0	0	0	0	0	0	1	0	0	0	0	0	0	0	0	1	0	0
	Nepali	Female	between 22-24	100% (Voice)	Never experienced physical or sexual violence	No	Urban	Undergraduate	Brahmin/Chhetri	No	Unmarried
	Nepali	Female	between 18-21	100% (Voice)	Never experienced physical or sexual violence	No	Urban	Some or completed secondary	Brahmin/Chhetri	No	Unmarried
	Bhojpuri	Female	between 22-24	100% (Voice)	Never experienced physical or sexual violence	No	Urban	Some or completed secondary	Janajati	No	Married
	Nepali	Female	between 18-21	100% (Voice)	Never experienced physical or sexual violence	No	Rural	Postgraduate and above	Brahmin/Chhetri	No	Unmarried
	Nepali	Female	between 18-21	100% (Voice)	Never experienced physical or sexual violence	No	Urban	Undergraduate	Janajati	No	Unmarried
	Nepali	Female	between 22-24	100% (Voice)	Never experienced physical or sexual violence	No	Rural	Some or completed secondary	Janajati	No	Unmarried
	Nepali	Female	between 22-24	100% (Voice)	Never experienced physical or sexual violence	No	Rural	Undergraduate	Brahmin/Chhetri	No	Unmarried
	Nepali	Female	between 22-24	100% (Voice)	Never experienced physical or sexual violence	Female family member	Rural	Postgraduate and above	Janajati	No	Married
	Nepali	Female	between 18-21	100% (Voice)	Never experienced physical or sexual violence	No	Urban	Undergraduate	Brahmin/Chhetri	No	Unmarried
	Nepali	Female	between 22-24	100% (Voice)	Never experienced physical or sexual violence	No	Urban	Some or completed primary	Janajati	No	Unmarried
	Nepali	Female	between 18-21	100% (Voice)	Never experienced physical or sexual violence	Male family member	Rural	Some or completed secondary	Dalit	No	Unmarried
	Nepali	Female	between 18-21	100% (Voice)	Sexual violence	No	Rural	Some or completed primary	Dalit	Yes	Unmarried																								1	0	0	0	0	0	0	0	0	1	0	0	0	0	0
	Nepali	Female	between 18-21	100% (Voice)	Never experienced physical or sexual violence	No	Rural	Postgraduate and above	Brahmin/Chhetri	No	Unmarried
	Nepali	Female	between 18-21	100% (Voice)	Never experienced physical or sexual violence	No	Urban	Undergraduate	Brahmin/Chhetri	No	Unmarried
	Nepali	Female	between 22-24	100% (Voice)	Never experienced physical or sexual violence	No	Urban	Postgraduate and above	Brahmin/Chhetri	No	Married
		Female	between 22-24	100% (Voice)	Never experienced physical or sexual violence	No	Urban	Postgraduate and above	Janajati	No	Unmarried
	Nepali	Female	between 22-24	100% (Voice)	Never experienced physical or sexual violence	No	Rural	Some or completed secondary	Dalit	No	Unmarried
	Nepali	Female	between 22-24	100% (Voice)	Never experienced physical or sexual violence	No	Rural	Some or completed secondary	Janajati	No	Married
	Nepali	Female	between 22-24	100% (Voice)	Never experienced physical or sexual violence	No	Urban	Postgraduate and above	Brahmin/Chhetri	No	Unmarried
	Nepali	Female	between 18-21	100% (Voice)	Never experienced physical or sexual violence	No	Rural	Some or completed secondary	Madhesi	No	Unmarried
	Nepali	Female	between 22-24	100% (Voice)	Never experienced physical or sexual violence	No	Urban	Postgraduate and above	Madhesi	No	Unmarried
	Nepali	Female	between 18-21	100% (Voice)	Never experienced physical or sexual violence	No	Urban	Undergraduate	Janajati	No	Unmarried
	Nepali	Female	between 22-24	100% (Voice)	Never experienced physical or sexual violence	No	Rural	Undergraduate	Dalit	No	Unmarried
	Nepali	Female	between 18-21	100% (Voice)	Never experienced physical or sexual violence	No	Urban	Postgraduate and above	Brahmin/Chhetri	No	Unmarried
	Nepali	Female	between 18-21	100% (Voice)	Never experienced physical or sexual violence	No	Rural	No formal education	Other	No	Married
	Nepali	Female	between 18-21	100% (Voice)	Never experienced physical or sexual violence	No	Rural	Some or completed secondary	Brahmin/Chhetri	Yes	Married
	Nepali	Female	between 18-21	100% (Voice)	Sexual violence	No	Urban	No formal education	Brahmin/Chhetri	Yes	Unmarried																								1	0	0	0	0	0	0	0	0	1	0	0	0	0	0
	Nepali	Female	between 18-21	100% (Voice)	Never experienced physical or sexual violence	No	Urban	No formal education	Dalit	No	Unmarried
	Nepali	Female	between 22-24	100% (Voice)	Never experienced physical or sexual violence	No	Urban	Postgraduate and above	Brahmin/Chhetri	No	Unmarried
	Nepali	Female	between 22-24	100% (Voice)	Never experienced physical or sexual violence	No	Urban	Postgraduate and above	Janajati	No	Unmarried
	Nepali	Female	between 22-24	100% (Voice)	Never experienced physical or sexual violence	No	Urban	Undergraduate	Dalit	No	Unmarried
	Tharu	Female	between 18-21	100% (Voice)	Never experienced physical or sexual violence	No	Rural	Some or completed primary	Janajati	Yes	Married
	Nepali	Female	between 18-21	100% (Voice)	Never experienced physical or sexual violence	No	Rural	No formal education	Brahmin/Chhetri	No	Married
	Nepali	Female	between 22-24	100% (Voice)	Never experienced physical or sexual violence	Female family member	Urban	Undergraduate	Brahmin/Chhetri	No	Unmarried
	Nepali	Female	between 18-21	100% (Voice)	Do not want to respond	No	Urban	Some or completed secondary	Janajati	No	Unmarried
	Nepali	Female	between 18-21	100% (Voice)	Never experienced physical or sexual violence	No	Rural	Postgraduate and above	Brahmin/Chhetri	No	Unmarried
	Nepali	Female	between 22-24	100% (Voice)	Never experienced physical or sexual violence	No	Urban	Postgraduate and above	Other	No	Married
	Nepali	Female	between 18-21	100% (Voice)	Never experienced physical or sexual violence	No	Urban	Undergraduate	Newar	No	Unmarried
	Nepali	Female	between 22-24	100% (Voice)	Never experienced physical or sexual violence	No	Urban	Postgraduate and above	Brahmin/Chhetri	No	Married
	Nepali	Female	between 22-24	100% (Voice)	Never experienced physical or sexual violence	No	Urban	Postgraduate and above	Brahmin/Chhetri	No	Unmarried
	Nepali	Female	between 22-24	100% (Voice)	Never experienced physical or sexual violence	No	Urban	Postgraduate and above	Brahmin/Chhetri	No	Married
	Nepali	Female	between 22-24	100% (Voice)	Never experienced physical or sexual violence	No	Urban	Undergraduate	Brahmin/Chhetri	Yes	Unmarried
	Nepali	Female	between 18-21	100% (Voice)	Never experienced physical or sexual violence	No	Rural	Undergraduate	Janajati	No	Married
	Nepali	Female	between 18-21	100% (Voice)	Never experienced physical or sexual violence	No	Urban	Postgraduate and above	Janajati	No	Unmarried
	Nepali	Female	between 18-21	100% (Voice)	Never experienced physical or sexual violence	No	Rural	Some or completed secondary	Brahmin/Chhetri	No	Unmarried
	Nepali	Female	between 18-21	100% (Voice)	Never experienced physical or sexual violence	No	Urban	Some or completed secondary	Brahmin/Chhetri	No	Married
	Nepali	Female	between 18-21	100% (Voice)	Never experienced physical or sexual violence	No	Urban	Some or completed primary	Janajati	No	Married
	Nepali	Female	between 18-21	100% (Voice)	Do not want to respond	No	Urban	Undergraduate	Brahmin/Chhetri	No	Unmarried
	Nepali	Female	between 18-21	100% (Voice)	Never experienced physical or sexual violence	Female family member	Rural	Some or completed secondary	Dalit	No	Married
	Nepali	Female	between 18-21	100% (Voice)	Physical violence	No	Urban	Some or completed primary	Brahmin/Chhetri	No	Married	0	0	1	0	0	0	0	0	1	0	0	0	0	0	0	0	0	1	0	0	0	0	0	1	0	0	0	0	0	0	0	1	0	0	0	0	0	0
	Nepali	Female	between 18-21	100% (Voice)	Never experienced physical or sexual violence	No	Rural	Some or completed secondary	Janajati	No	Unmarried
	Nepali	Female	between 18-21	100% (Voice)	Never experienced physical or sexual violence	Female family member	Rural	Postgraduate and above	Janajati	No	Unmarried
	Nepali	Female	between 18-21	100% (Voice)	Never experienced physical or sexual violence	No	Urban	Postgraduate and above	Brahmin/Chhetri	No	Unmarried
	Nepali	Female	between 22-24	100% (Voice)	Never experienced physical or sexual violence	No	Urban	Postgraduate and above	Brahmin/Chhetri	No	Unmarried
	Nepali	Female	between 22-24	100% (Voice)	Physical violence	No	Rural	Postgraduate and above	Dalit	No	Unmarried	0	0	1	0	0	0	0	0	0	0	0	0	0	1	0	0	1	0	0	0	0	0	0
	Nepali	Female	between 22-24	100% (Voice)	Never experienced physical or sexual violence	No	Urban	Undergraduate	Brahmin/Chhetri	No	Married
	Maithili	Female	between 22-24	100% (Voice)	Do not want to respond	No	Rural	Undergraduate	Madhesi	No	Married
	Nepali	Female	between 22-24	100% (Voice)	Never experienced physical or sexual violence	No	Rural	No formal education	Brahmin/Chhetri	No	Married
	Nepali	Female	between 22-24	100% (Voice)	Never experienced physical or sexual violence	No	Rural	Undergraduate	Janajati	No	Divorced
	Nepali	Female	between 18-21	100% (Voice)	Never experienced physical or sexual violence	No	Rural	Some or completed primary	Brahmin/Chhetri	No	Unmarried
		Female	between 22-24	100% (Voice)	Never experienced physical or sexual violence	No	Urban	Undergraduate	Dalit	Yes	Married
	Nepali	Female	between 18-21	100% (Voice)	Never experienced physical or sexual violence	No	Urban	Some or completed secondary	Other	No	Unmarried
	Nepali	Female	between 18-21	100% (Voice)	Sexual violence	No	Rural	No formal education	Madhesi	No	Married																								0	1	0	0	0	0	0	0	0	1	0	0	0	0	0
	Nepali	Female	between 18-21	100% (Voice)	Never experienced physical or sexual violence	Female family member	Rural	Undergraduate	Janajati	Yes	Unmarried	1	0	0	0	0	0	0	0	1	0	0	0	0	0	0	0	1	0	0	0	0	0	0	1	0	0	0	0	0	0	0	1	0	0	0	0	0	0
	Nepali	Female	between 18-21	100% (Voice)	Never experienced physical or sexual violence	Female family member	Rural	Some or completed secondary	Brahmin/Chhetri	No	Unmarried
	Nepali	Female	between 18-21	100% (Voice)	Never experienced physical or sexual violence	No	Rural	Some or completed secondary	Dalit	No	Unmarried
	Nepali	Female	between 22-24	100% (Voice)	Sexual violence	Female family member	Rural	Some or completed primary	Janajati	No	Married																								0	1	0	0	0	0	0	0	0	1	0	0	0	0	0
	Nepali	Female	between 18-21	100% (Voice)	Never experienced physical or sexual violence	No	Rural	Some or completed primary	Newar	No	Unmarried
	Nepali	Female	between 22-24	100% (Voice)	Never experienced physical or sexual violence	No	Rural	Some or completed secondary	Brahmin/Chhetri	No	Divorced
	Nepali	Female	between 18-21	100% (Voice)	Never experienced physical or sexual violence	No	Urban	Postgraduate and above	Brahmin/Chhetri	No	Unmarried
	Nepali	Female	between 22-24	100% (Voice)	Do not want to respond	No	Rural	Undergraduate	Dalit	No	Unmarried
	Tharu	Female	between 18-21	100% (Voice)	Never experienced physical or sexual violence	Male family member	Rural	Some or completed secondary	Brahmin/Chhetri	No	Unmarried
	Nepali	Female	between 18-21	100% (Voice)	Never experienced physical or sexual violence	No	Urban	No formal education	Brahmin/Chhetri	No	Married
		Female	between 18-21	100% (Voice)	Never experienced physical or sexual violence	No	Rural	Some or completed secondary	Muslim	No	Unmarried
		Female	between 18-21	100% (Voice)	Never experienced physical or sexual violence	No	Rural	Some or completed secondary	Janajati	No	Unmarried
	Nepali	Female	between 18-21	100% (Voice)	Never experienced physical or sexual violence	No	Urban	Undergraduate	Brahmin/Chhetri	No	Married
	Nepali	Female	between 22-24	100% (Voice)	Never experienced physical or sexual violence	No	Rural	Some or completed primary	Madhesi	No	Unmarried
	Nepali	Female	between 18-21	100% (Voice)	Never experienced physical or sexual violence	No	Rural	Some or completed primary	Brahmin/Chhetri	No	Married	1	0	0	0	0	0	0	0	1	0	0	0	0	0	0	0	1	0	0	0	0	0	0
	Nepali	Female	between 18-21	100% (Voice)	Never experienced physical or sexual violence	No	Urban	Undergraduate	Madhesi	Yes	Unmarried
	Nepali	Female	between 18-21	100% (Voice)	Never experienced physical or sexual violence	No	Urban	Undergraduate	Madhesi	No	Unmarried
	Nepali	Female	between 18-21	100% (Voice)	Never experienced physical or sexual violence	No	Urban	Undergraduate	Dalit	No	Unmarried
	Nepali	Female	between 18-21	100% (Voice)	Never experienced physical or sexual violence	No	Urban	Undergraduate	Janajati	No	Unmarried
	Nepali	Female	between 18-21	100% (Voice)	Never experienced physical or sexual violence	No	Urban	Undergraduate	Brahmin/Chhetri	No	Unmarried
	Nepali	Female	between 22-24	100% (Voice)	Never experienced physical or sexual violence	No	Rural	Some or completed primary	Brahmin/Chhetri	No	Married
	Nepali	Female	between 22-24	100% (Voice)	Never experienced physical or sexual violence	No	Urban	Postgraduate and above	Brahmin/Chhetri	No	Married
	Nepali	Female	between 18-21	100% (Voice)	Do not want to respond	No	Urban	Some or completed primary	Janajati	No	Unmarried
	Nepali	Female	between 22-24	100% (Voice)	Never experienced physical or sexual violence	No	Urban	Postgraduate and above	Janajati	No	Married
	Nepali	Female	between 18-21	100% (Voice)	Never experienced physical or sexual violence	No	Rural	Some or completed primary	Brahmin/Chhetri	No	Unmarried
	Nepali	Female	between 22-24	100% (Voice)	Never experienced physical or sexual violence	No	Rural	Some or completed primary	Janajati	No	Married
	Nepali	Female	between 22-24	100% (Voice)	Never experienced physical or sexual violence	No	Urban	Some or completed primary	Janajati	No	Married
	Nepali	Female	between 18-21	100% (Voice)	Never experienced physical or sexual violence	No	Urban	Postgraduate and above	Brahmin/Chhetri	No	Unmarried
	Nepali	Female	between 22-24	100% (Voice)	Never experienced physical or sexual violence	No	Urban	Undergraduate	Janajati	No	Married
	Nepali	Female	between 18-21	100% (Voice)	Never experienced physical or sexual violence	No	Rural	Undergraduate	Brahmin/Chhetri	No	Unmarried
	Nepali	Female	between 18-21	100% (Voice)	Never experienced physical or sexual violence	Female family member	Urban	Some or completed secondary	Brahmin/Chhetri	No	Married
	Nepali	Female	between 18-21	100% (Voice)	Never experienced physical or sexual violence	No	Urban	Undergraduate	Brahmin/Chhetri	No	Unmarried
	Nepali	Female	between 18-21	100% (Voice)	Never experienced physical or sexual violence	No	Urban	Postgraduate and above	Janajati	No	Married
	Nepali	Female	between 22-24	100% (Voice)	Never experienced physical or sexual violence	No	Urban	Undergraduate	Brahmin/Chhetri	No	Married
	Nepali	Female	between 22-24	100% (Voice)	Never experienced physical or sexual violence	No	Rural	Undergraduate	Janajati	No	Unmarried
	Nepali	Female	between 18-21	100% (Voice)	Never experienced physical or sexual violence	No	Urban	Some or completed primary	Dalit	No	Unmarried
	Nepali	Female	between 18-21	100% (Voice)	Never experienced physical or sexual violence	No	Rural	Some or completed primary	Janajati	No	Unmarried
		Female	between 22-24	100% (Voice)	Do not want to respond	No	Rural	No formal education	Janajati	No	Married
	Nepali	Female	between 18-21	100% (Voice)	Never experienced physical or sexual violence	No	Urban	Some or completed primary	Brahmin/Chhetri	No	Married
	Nepali	Female	between 22-24	100% (Voice)	Sexual violence	No	Rural	No formal education	Other	No	Married																								0	1	0	0	0	0	0	0	1	0	0	0	0	0	0
	Nepali	Female	between 18-21	100% (Voice)	Physical violence	No	Rural	Some or completed primary	Other	No	Unmarried	0	0	0	1	0	0	0	0	1	0	0	0	0	0	0	0	1	0	0	0	0	0	0	1	0	0	0	0	0	0	0	1	0	0	0	0	0	0
	Nepali	Female	between 18-21	100% (Voice)	Do not want to respond	No	Rural	Some or completed secondary	Brahmin/Chhetri	No	Unmarried
	Nepali	Female	between 18-21	100% (Voice)	Never experienced physical or sexual violence	No	Urban	Some or completed primary	Brahmin/Chhetri	No	Married
	Nepali	Female	between 22-24	100% (Voice)	Never experienced physical or sexual violence	No	Rural	Undergraduate	Brahmin/Chhetri	No	Married
	Nepali	Female	between 22-24	100% (Voice)	Never experienced physical or sexual violence	No	Rural	Undergraduate	Newar	No	Married
	Nepali	Female	between 22-24	100% (Voice)	Never experienced physical or sexual violence	No	Rural	No formal education	Brahmin/Chhetri	No	Married
	Nepali	Female	between 18-21	100% (Voice)	Never experienced physical or sexual violence	No	Rural	Undergraduate	Janajati	No	Married
	Nepali	Female	between 22-24	100% (Voice)	Never experienced physical or sexual violence	No	Urban	Some or completed secondary	Brahmin/Chhetri	No	Unmarried
	Nepali	Female	between 18-21	100% (Voice)	Never experienced physical or sexual violence	No	Urban	Postgraduate and above	Other	No	Unmarried
	Bhojpuri	Female	between 18-21	100% (Voice)	Never experienced physical or sexual violence	No	Rural	Some or completed secondary	Madhesi	No	Unmarried	1	0	0	0	0	0	0	0	1	0	0	0	0	0	0	0	0	0	1	0	0	0	0
	Bhojpuri	Female	between 18-21	100% (Voice)	Never experienced physical or sexual violence	Male family member	Rural	Some or completed primary	Muslim	Yes	Married
	Nepali	Female	between 18-21	100% (Voice)	Never experienced physical or sexual violence	No	Rural	Some or completed secondary	Brahmin/Chhetri	No	Unmarried
	Nepali	Female	between 22-24	100% (Voice)	Never experienced physical or sexual violence	No	Urban	Some or completed primary	Janajati	No	Married
	Nepali	Female	between 22-24	100% (Voice)	Never experienced physical or sexual violence	No	Urban	Postgraduate and above	Janajati	No	Married
	Nepali	Female	between 18-21	100% (Voice)	Physical violence	Female family member	Urban	Postgraduate and above	Janajati	No	Married	0	1	0	0	0	0	0	0	0	1	0	0	0	0	0	0	1	0	0	0	0	0	0
	Nepali	Female	between 18-21	100% (Voice)	Never experienced physical or sexual violence	No	Rural	Undergraduate	Brahmin/Chhetri	No	Married
	Nepali	Female	between 22-24	100% (Voice)	Never experienced physical or sexual violence	No	Urban	Postgraduate and above	Janajati	No	Married
	Nepali	Female	between 22-24	100% (Voice)	Never experienced physical or sexual violence	No	Rural	Postgraduate and above	Janajati	No	Unmarried
	Nepali	Female	between 22-24	100% (Voice)	Never experienced physical or sexual violence	No	Rural	Postgraduate and above	Janajati	No	Married
	Nepali	Female	between 18-21	100% (Voice)	Never experienced physical or sexual violence	No	Rural	Some or completed secondary	Dalit	No	Unmarried
	Nepali	Female	between 22-24	100% (Voice)	Never experienced physical or sexual violence	No	Urban	Some or completed secondary	Madhesi	No	Unmarried
	Nepali	Female	between 18-21	100% (Voice)	Never experienced physical or sexual violence	No	Urban	No formal education	Newar	No	Married
	Tharu	Female	between 18-21	100% (Voice)	Never experienced physical or sexual violence	No	Rural	Some or completed secondary	Brahmin/Chhetri	No	Unmarried	1	0	0	0	0	0	0	0	1	0	0	0	0	0	0	0	0	0	0	1	0	0	0
	Nepali	Female	between 22-24	100% (Voice)	Never experienced physical or sexual violence	No	Urban	Some or completed secondary	Janajati	No	Unmarried
	Nepali	Female	between 18-21	100% (Voice)	Physical violence	No	Urban	Postgraduate and above	Brahmin/Chhetri	No	Unmarried	1	0	0	0	0	0	0	0	0	0	0	1	0	0	0	0	0	0	0	0	1	0	0
	Nepali	Female	between 22-24	100% (Voice)	Do not want to respond	No	Rural	Some or completed secondary	Brahmin/Chhetri	Yes	Married
	Nepali	Female	between 18-21	100% (Voice)	Do not want to respond	No	Rural	No formal education	Brahmin/Chhetri	No	Married
	Nepali	Female	between 18-21	100% (Voice)	Never experienced physical or sexual violence	No	Rural	No formal education	Brahmin/Chhetri	Yes	Married
	Bhojpuri	Female	between 22-24	100% (Voice)	Physical violence	No	Rural	No formal education	Dalit	Yes	Married	0	0	1	0	0	0	0	0	1	0	0	0	0	0	0	0	1	0	0	0	0	0	0	1	0	0	0	0	0	0	0	1	0	0	0	0	0	0
	Nepali	Female	between 18-21	100% (Voice)	Never experienced physical or sexual violence	Female family member	Rural	Some or completed secondary	Janajati	No	Unmarried
	Nepali	Female	between 18-21	100% (Voice)	Never experienced physical or sexual violence	No	Urban	Postgraduate and above	Brahmin/Chhetri	No	Unmarried
	Nepali	Female	between 22-24	100% (Voice)	Never experienced physical or sexual violence	No	Urban	Undergraduate	Brahmin/Chhetri	No	Unmarried	1	0	0	0	0	0	0	1	1	0	0	0	0	0	0	0	1	0	0	0	0	0	0
	Nepali	Female	between 18-21	100% (Voice)	Never experienced physical or sexual violence	No	Urban	Some or completed secondary	Brahmin/Chhetri	No	Unmarried
	Nepali	Female	between 18-21	100% (Voice)	Never experienced physical or sexual violence	No	Rural	Some or completed primary	Brahmin/Chhetri	No	Married
	Nepali	Female	between 18-21	100% (Voice)	Never experienced physical or sexual violence	No	Rural	Some or completed secondary	Dalit	No	Unmarried	1	0	0	0	0	0	0	0	1	0	0	0	0	0	0	0	1	0	0	0	0	0	0
	Nepali	Female	between 22-24	100% (Voice)	Never experienced physical or sexual violence	No	Urban	Postgraduate and above	Janajati	No	Married
	Bhojpuri	Female	between 22-24	100% (Voice)	Never experienced physical or sexual violence	No	Urban	Some or completed secondary	Madhesi	No	Unmarried
	Bhojpuri	Female	between 18-21	100% (Voice)	Do not want to respond	No	Rural	Some or completed secondary	Madhesi	No	Married
	Nepali	Female	between 18-21	100% (Voice)	Never experienced physical or sexual violence	No	Urban	Undergraduate	Brahmin/Chhetri	No	Unmarried	1	0	0	0	0	0	0	0	1	0	0	0	0	0	0	0	1	1	0	0	0	0	0
	Nepali	Female	between 22-24	100% (Voice)	Physical violence	No	Rural	Some or completed secondary	Newar	No	Married	0	1	0	0	0	0	0	0	0	1	0	0	0	0	0	0	1	0	0	0	0	0	0
	Nepali	Female	between 18-21	100% (Voice)	Never experienced physical or sexual violence	No	Urban	Postgraduate and above	Other	No	Unmarried
	Nepali	Female	between 18-21	100% (Voice)	Never experienced physical or sexual violence	No	Urban	Postgraduate and above	Brahmin/Chhetri	No	Unmarried
	Nepali	Female	between 18-21	100% (Voice)	Never experienced physical or sexual violence	No	Urban	No formal education	Dalit	No	Married
		Female	between 18-21	100% (Voice)	Physical violence	No	Rural	Some or completed secondary	Dalit	No	Unmarried	0	0	0	1	0	0	0	0	1	0	0	0	0	0	0	0	0	0	1	0	0	0	0
	Nepali	Female	between 22-24	100% (Voice)	Never experienced physical or sexual violence	No	Rural	Undergraduate	Janajati	No	Unmarried
	Nepali	Female	between 18-21	100% (Voice)	Do not want to respond	No	Urban	No formal education	Brahmin/Chhetri	No	Married
	Bhojpuri	Female	between 18-21	100% (Voice)	Physical violence	No	Urban	Some or completed primary	Janajati	No	Unmarried	0	1	0	0	0	0	0	0	1	0	0	0	0	0	0	0	0	0	1	0	0	0	0
	Nepali	Female	between 18-21	100% (Voice)	Never experienced physical or sexual violence	No	Urban	Some or completed secondary	Brahmin/Chhetri	No	Unmarried
	Nepali	Female	between 22-24	100% (Voice)	Never experienced physical or sexual violence	No	Rural	No formal education	Brahmin/Chhetri	No	Married
	Nepali	Female	between 18-21	100% (Voice)	Never experienced physical or sexual violence	No	Rural	Some or completed primary	Madhesi	No	Unmarried
	Nepali	Female	between 18-21	100% (Voice)	Never experienced physical or sexual violence	No	Rural	Undergraduate	Dalit	No	Unmarried
	Nepali	Female	between 18-21	100% (Voice)	Never experienced physical or sexual violence	No	Urban	Some or completed primary	Janajati	No	Married
	Nepali	Female	between 18-21	100% (Voice)	Never experienced physical or sexual violence	No	Rural	Undergraduate	Brahmin/Chhetri	No	Unmarried
	Maithili	Female	between 22-24	100% (Voice)	Never experienced physical or sexual violence	No	Rural	No formal education	Madhesi	No	Married
	Nepali	Female	between 22-24	100% (Voice)	Never experienced physical or sexual violence	No	Urban	Some or completed secondary	Brahmin/Chhetri	No	Married
	Nepali	Female	between 18-21	100% (Voice)	Never experienced physical or sexual violence	No	Urban	Some or completed secondary	Other	No	Married																								1	0	0	0	0	0	0	0	1	0	0	0	0	0	0
	Nepali	Female	between 18-21	100% (Voice)	Never experienced physical or sexual violence	No	Urban	Some or completed secondary	Brahmin/Chhetri	No	Unmarried
	Nepali	Female	between 18-21	100% (Voice)	Never experienced physical or sexual violence	Female family member	Urban	Postgraduate and above	Brahmin/Chhetri	No	Unmarried
	Nepali	Female	between 22-24	100% (Voice)	Do not want to respond	No	Urban	Some or completed primary	Janajati	No	Married
	Nepali	Female	between 18-21	100% (Voice)	Never experienced physical or sexual violence	No	Rural	Undergraduate	Janajati	No	Unmarried
	Nepali	Female	between 18-21	100% (Voice)	Never experienced physical or sexual violence	No	Rural	Some or completed secondary	Janajati	No	Unmarried
	Nepali	Female	between 22-24	100% (Voice)	Do not want to respond	No	Urban	Postgraduate and above	Newar	No	Unmarried
	Nepali	Female	between 18-21	100% (Voice)	Never experienced physical or sexual violence	Female family member	Rural	No formal education	Madhesi	No	Married
	Nepali	Female	between 18-21	100% (Voice)	Physical violence	No	Urban	No formal education	Dalit	No	Unmarried	0	1	0	0	0	0	0	0	0	1	0	0	0	0	0	0	1	0	0	0	0	0	0
	Nepali	Female	between 22-24	100% (Voice)	Never experienced physical or sexual violence	No	Urban	Undergraduate	Brahmin/Chhetri	No	Unmarried
	Nepali	Female	between 22-24	100% (Voice)	Never experienced physical or sexual violence	Female family member	Urban	Postgraduate and above	Brahmin/Chhetri	No	Unmarried
	Nepali	Female	between 22-24	100% (Voice)	Never experienced physical or sexual violence	No	Urban	Postgraduate and above	Brahmin/Chhetri	No	Unmarried
	Nepali	Female	between 22-24	100% (Voice)	Never experienced physical or sexual violence	No	Rural	Postgraduate and above	Janajati	No	Married
	Nepali	Female	between 22-24	100% (Voice)	Never experienced physical or sexual violence	No	Urban	Undergraduate	Janajati	No	Unmarried
	Nepali	Female	between 18-21	100% (Voice)	Never experienced physical or sexual violence	No	Urban	Some or completed secondary	Other	No	Unmarried
	Nepali	Female	between 18-21	100% (Voice)	Never experienced physical or sexual violence	No	Rural	Some or completed primary	Janajati	No	Unmarried
	Nepali	Female	between 18-21	100% (Voice)	Never experienced physical or sexual violence	No	Rural	Some or completed secondary	Brahmin/Chhetri	No	Married
	Nepali	Female	between 18-21	100% (Voice)	Never experienced physical or sexual violence	No	Urban	Undergraduate	Newar	No	Unmarried
	Nepali	Female	between 22-24	100% (Voice)	Never experienced physical or sexual violence	No	Rural	Some or completed secondary	Brahmin/Chhetri	No	Married
	Nepali	Female	between 22-24	100% (Voice)	Never experienced physical or sexual violence	No	Urban	No formal education	Janajati	No	Married	1	0	0	0	0	0	0	0	1	0	0	0	0	0	0	0	1	0	0	0	0	0	0
		Female	between 18-21	100% (Voice)	Do not want to respond	No	Rural	Some or completed secondary	Janajati	No	Unmarried
	Nepali	Female	between 18-21	100% (Voice)	Never experienced physical or sexual violence	No	Urban	Undergraduate	Brahmin/Chhetri	Yes	Unmarried
	Nepali	Female	between 18-21	100% (Voice)	Never experienced physical or sexual violence	No	Rural	Some or completed secondary	Brahmin/Chhetri	No	Unmarried
	Nepali	Female	between 22-24	100% (Voice)	Never experienced physical or sexual violence	No	Urban	Some or completed secondary	Janajati	No	Unmarried
	Nepali	Female	between 18-21	100% (Voice)	Never experienced physical or sexual violence	No	Rural	Some or completed primary	Brahmin/Chhetri	No	Unmarried
	Nepali	Female	between 18-21	100% (Voice)	Physical violence	No	Urban	Postgraduate and above	Janajati	No	Unmarried	0	0	0	0	0	1	0	0	0	0	0	0	0	1	0	0	0	1	0	0	0	0	0
	Nepali	Female	between 22-24	100% (Voice)	Never experienced physical or sexual violence	No	Urban	Some or completed secondary	Janajati	No	Unmarried
		Female	between 22-24	100% (Voice)	Sexual violence	No	Rural	Some or completed primary	Brahmin/Chhetri	No	Married																								0	1	0	0	0	0	0	0	1	0	0	0	0	0	0
	Nepali	Female	between 18-21	100% (Voice)	Sexual violence	No	Urban	Postgraduate and above	Dalit	No	Unmarried																								0	0	0	0	0	0	1	0	1	0	0	0	0	0	0
	Nepali	Female	between 18-21	100% (Voice)	Never experienced physical or sexual violence	No	Urban	Some or completed secondary	Brahmin/Chhetri	No	Unmarried
	Nepali	Female	between 22-24	100% (Voice)	Never experienced physical or sexual violence	Female family member	Urban	Undergraduate	Newar	No	Married
	Nepali	Female	between 22-24	100% (Voice)	Never experienced physical or sexual violence	No	Urban	Some or completed secondary	Brahmin/Chhetri	No	Unmarried
	Nepali	Female	between 18-21	100% (Voice)	Never experienced physical or sexual violence	No	Rural	Some or completed primary	Janajati	Yes	Unmarried
	Nepali	Female	between 22-24	100% (Voice)	Sexual violence	No	Rural	Undergraduate	Brahmin/Chhetri	No	Married																								0	0	1	0	0	0	0	0	1	0	0	0	0	0	0
	Nepali	Female	between 22-24	100% (Voice)	Never experienced physical or sexual violence	No	Urban	Undergraduate	Brahmin/Chhetri	No	Unmarried	1	0	0	0	0	0	0	0	1	0	0	0	0	0	0	0	1	0	0	0	0	0	0
	Nepali	Female	between 22-24	100% (Voice)	Physical violence	No	Urban	Undergraduate	Janajati	Yes	Unmarried	1	0	0	0	0	0	0	0	0	0	0	0	0	0	1	0	1	0	0	0	0	0	0
	Nepali	Female	between 22-24	100% (Voice)	Never experienced physical or sexual violence	No	Urban	Postgraduate and above	Brahmin/Chhetri	No	Unmarried
	Nepali	Female	between 18-21	100% (Voice)	Never experienced physical or sexual violence	No	Rural	No formal education	Brahmin/Chhetri	No	Unmarried
	Nepali	Female	between 22-24	100% (Voice)	Never experienced physical or sexual violence	No	Urban	Some or completed secondary	Brahmin/Chhetri	No	Married	1	0	0	0	0	0	0	0	1	0	0	0	0	0	0	0	1	0	0	0	0	0	0
	Nepali	Female	between 18-21	100% (Voice)	Never experienced physical or sexual violence	No	Rural	Undergraduate	Janajati	No	Unmarried
	Nepali	Female	between 18-21	100% (Voice)	Never experienced physical or sexual violence	No	Urban	Some or completed primary	Brahmin/Chhetri	No	Unmarried
	Nepali	Female	between 22-24	100% (Voice)	Never experienced physical or sexual violence	No	Rural	Some or completed secondary	Janajati	No	Married
	Nepali	Female	between 18-21	100% (Voice)	Never experienced physical or sexual violence	No	Urban	Undergraduate	Brahmin/Chhetri	No	Unmarried
	Nepali	Female	between 18-21	100% (Voice)	Never experienced physical or sexual violence	No	Urban	Some or completed primary	Dalit	Yes	Unmarried
	Nepali	Female	between 18-21	100% (Voice)	Never experienced physical or sexual violence	Female family member	Urban	Some or completed secondary	Brahmin/Chhetri	No	Unmarried
	Nepali	Female	between 22-24	100% (Voice)	Never experienced physical or sexual violence	No	Rural	Undergraduate	Brahmin/Chhetri	No	Married
	Nepali	Female	between 18-21	100% (Voice)	Never experienced physical or sexual violence	No	Rural	Undergraduate	Dalit	No	Unmarried
	Nepali	Female	between 18-21	100% (Voice)	Never experienced physical or sexual violence	Female family member	Rural	Some or completed secondary	Janajati	No	Unmarried
	Nepali	Female	between 18-21	100% (Voice)	Never experienced physical or sexual violence	No	Rural	Some or completed secondary	Brahmin/Chhetri	No	Unmarried
	Nepali	Female	between 18-21	100% (Voice)	Never experienced physical or sexual violence	No	Urban	Postgraduate and above	Brahmin/Chhetri	No	Unmarried
	Nepali	Female	between 22-24	100% (Voice)	Never experienced physical or sexual violence	No	Rural	Some or completed secondary	Brahmin/Chhetri	No	Unmarried
		Female	between 22-24	100% (Voice)	Never experienced physical or sexual violence	No	Rural	Undergraduate	Janajati	No	Married
	Nepali	Female	between 18-21	100% (Voice)	Never experienced physical or sexual violence	Female family member	Urban	Some or completed secondary	Janajati	No	Unmarried
	Nepali	Female	between 22-24	100% (Voice)	Never experienced physical or sexual violence	No	Urban	Postgraduate and above	Brahmin/Chhetri	No	Married
	Nepali	Female	between 18-21	100% (Voice)	Do not want to respond	No	Urban	Undergraduate	Dalit	No	Married
	Nepali	Female	between 18-21	100% (Voice)	Never experienced physical or sexual violence	No	Rural	No formal education	Brahmin/Chhetri	No	Married
	Nepali	Female	between 18-21	100% (Voice)	Never experienced physical or sexual violence	Female family member	Rural	Some or completed primary	Madhesi	Yes	Unmarried
	Nepali	Female	between 22-24	100% (Voice)	Never experienced physical or sexual violence	No	Rural	Some or completed secondary	Janajati	No	Unmarried
	Nepali	Female	between 18-21	100% (Voice)	Never experienced physical or sexual violence	No	Rural	Undergraduate	Brahmin/Chhetri	No	Unmarried
	Nepali	Female	between 22-24	100% (Voice)	Never experienced physical or sexual violence	No	Urban	Undergraduate	Madhesi	No	Unmarried
	Nepali	Female	between 22-24	100% (Voice)	Never experienced physical or sexual violence	No	Rural	Some or completed secondary	Brahmin/Chhetri	No	Married
	Nepali	Female	between 22-24	100% (Voice)	Never experienced physical or sexual violence	No	Urban	Postgraduate and above	Janajati	No	Unmarried
	Nepali	Female	between 18-21	100% (Voice)	Never experienced physical or sexual violence	No	Urban	Some or completed primary	Brahmin/Chhetri	No	Unmarried
	Nepali	Female	between 18-21	100% (Voice)	Never experienced physical or sexual violence	No	Urban	Postgraduate and above	Janajati	No	Unmarried
	Nepali	Female	between 22-24	100% (Voice)	Never experienced physical or sexual violence	No	Urban	Undergraduate	Brahmin/Chhetri	No	Unmarried
	Nepali	Female	between 18-21	100% (Voice)	Never experienced physical or sexual violence	Female family member	Rural	Undergraduate	Other	No	Unmarried
	Nepali	Female	between 18-21	100% (Voice)	Never experienced physical or sexual violence	No	Urban	Undergraduate	Brahmin/Chhetri	No	Unmarried
	Nepali	Female	between 18-21	100% (Voice)	Do not want to respond	No	Urban	Some or completed secondary	Dalit	No	Unmarried
	Nepali	Female	between 22-24	100% (Voice)	Never experienced physical or sexual violence	Female family member	Rural	Some or completed secondary	Janajati	No	Married
	Nepali	Female	between 18-21	100% (Voice)	Never experienced physical or sexual violence	No	Urban	Undergraduate	Brahmin/Chhetri	No	Unmarried
	Nepali	Female	between 22-24	100% (Voice)	Both sexual and physical violence	No	Rural	Undergraduate	Janajati	No	Unmarried	0	0	0	0	0	0	1	0	0	0	0	0	0	0	1	0	1	0	0	0	0	0	0	0	0	0	0	0	0	1	0	0	0	0	0	0	0	1
	Nepali	Female	between 18-21	100% (Voice)	Physical violence	No	Urban	No formal education	Brahmin/Chhetri	No	Married	1	0	0	0	0	0	0	0	0	1	0	0	0	0	0	0	0	0	0	0	1	0	0
	Nepali	Female	between 18-21	100% (Voice)	Never experienced physical or sexual violence	No	Rural	Postgraduate and above	Brahmin/Chhetri	No	Unmarried
		Female	between 22-24	100% (Voice)	Never experienced physical or sexual violence	No	Urban	Some or completed secondary	Dalit	No	Married
	Nepali	Female	between 18-21	100% (Voice)	Never experienced physical or sexual violence	No	Rural	Undergraduate	Other	No	Unmarried	1	0	0	0	0	0	0	0	1	0	0	0	0	0	0	0	1	0	0	0	0	0	0
	Nepali	Female	between 18-21	100% (Voice)	Never experienced physical or sexual violence	No	Rural	Some or completed secondary	Janajati	No	Unmarried
	Nepali	Female	between 22-24	100% (Voice)	Never experienced physical or sexual violence	No	Urban	Undergraduate	Brahmin/Chhetri	No	Married
	Nepali	Female	between 22-24	100% (Voice)	Never experienced physical or sexual violence	No	Urban	Undergraduate	Janajati	No	Unmarried
	Nepali	Female	between 22-24	100% (Voice)	Never experienced physical or sexual violence	No	Urban	Some or completed primary	Brahmin/Chhetri	No	Unmarried	1	0	0	0	0	0	0	0	1	0	0	0	0	0	0	0	0	0	0	0	1	0	0
	Nepali	Female	between 18-21	100% (Voice)	Never experienced physical or sexual violence	No	Urban	Undergraduate	Brahmin/Chhetri	No	Unmarried
	Tharu	Female	between 18-21	100% (Voice)	Never experienced physical or sexual violence	No	Rural	Some or completed secondary	Janajati	No	Unmarried
	Nepali	Female	between 18-21	100% (Voice)	Never experienced physical or sexual violence	No	Urban	Postgraduate and above	Brahmin/Chhetri	No	Married
	Nepali	Female	between 22-24	100% (Voice)	Never experienced physical or sexual violence	No	Urban	Undergraduate	Brahmin/Chhetri	No	Unmarried
		Female	between 22-24	100% (Voice)	Never experienced physical or sexual violence	No	Urban	Undergraduate	Janajati	No	Unmarried
	Nepali	Female	between 18-21	100% (Voice)	Never experienced physical or sexual violence	No	Urban	Undergraduate	Janajati	No	Unmarried																								1	0	0	0	0	0	0	0	1	0	0	0	1	0	0
	Nepali	Female	between 22-24	100% (Voice)	Never experienced physical or sexual violence	Male family member	Rural	Some or completed secondary	Newar	No	Unmarried
	Nepali	Female	between 18-21	100% (Voice)	Never experienced physical or sexual violence	No	Rural	Undergraduate	Brahmin/Chhetri	No	Unmarried
	Nepali	Female	between 18-21	100% (Voice)	Never experienced physical or sexual violence	No	Urban	Undergraduate	Janajati	No	Unmarried
	Nepali	Female	between 18-21	100% (Voice)	Never experienced physical or sexual violence	No	Urban	Undergraduate	Janajati	No	Unmarried
	Nepali	Female	between 22-24	100% (Voice)	Never experienced physical or sexual violence	No	Rural	Some or completed primary	Janajati	No	Unmarried
	Nepali	Female	between 22-24	100% (Voice)	Physical violence	No	Rural	Undergraduate	Brahmin/Chhetri	No	Married	1	0	0	0	0	0	0	0	0	1	0	0	0	0	0	0	1	0	0	0	0	0	0
	Nepali	Female	between 22-24	100% (Voice)	Never experienced physical or sexual violence	No	Urban	Undergraduate	Newar	No	Unmarried
	Nepali	Female	between 18-21	100% (Voice)	Never experienced physical or sexual violence	No	Urban	Some or completed secondary	Janajati	No	Unmarried
	Nepali	Female	between 18-21	100% (Voice)	Never experienced physical or sexual violence	No	Rural	Undergraduate	Dalit	No	Married
	Nepali	Female	between 22-24	100% (Voice)	Never experienced physical or sexual violence	No	Rural	Some or completed primary	Dalit	No	Married	1	0	0	0	0	0	0	0	1	0	0	0	0	0	0	0	1	0	0	0	0	0	0
	Nepali	Female	between 22-24	100% (Voice)	Never experienced physical or sexual violence	No	Urban	Postgraduate and above	Janajati	No	Unmarried
	Nepali	Female	between 18-21	100% (Voice)	Never experienced physical or sexual violence	No	Rural	Some or completed secondary	Brahmin/Chhetri	No	Unmarried
	Nepali	Female	between 22-24	100% (Voice)	Never experienced physical or sexual violence	No	Rural	Undergraduate	Dalit	No	Divorced
	Nepali	Female	between 18-21	100% (Voice)	Never experienced physical or sexual violence	Female family member	Rural	Some or completed secondary	Brahmin/Chhetri	No	Married
	Nepali	Female	between 18-21	100% (Voice)	Never experienced physical or sexual violence	No	Rural	Some or completed secondary	Brahmin/Chhetri	No	Unmarried
	Nepali	Female	between 22-24	100% (Voice)	Do not want to respond	Female family member	Rural	No formal education	Janajati	Yes	Married
	Nepali	Female	between 22-24	100% (Voice)	Never experienced physical or sexual violence	No	Urban	Postgraduate and above	Janajati	No	Married
	Nepali	Female	between 18-21	100% (Voice)	Never experienced physical or sexual violence	No	Rural	Some or completed secondary	Other	No	Unmarried
	Nepali	Female	between 18-21	100% (Voice)	Never experienced physical or sexual violence	No	Urban	Undergraduate	Brahmin/Chhetri	No	Married
	Nepali	Female	between 22-24	100% (Voice)	Never experienced physical or sexual violence	No	Urban	Postgraduate and above	Brahmin/Chhetri	No	Unmarried
	Nepali	Female	between 22-24	100% (Voice)	Do not want to respond	No	Urban	Some or completed secondary	Brahmin/Chhetri	No	Married
	Nepali	Female	between 18-21	100% (Voice)	Both sexual and physical violence	Female family member	Rural	Undergraduate	Brahmin/Chhetri	No	Unmarried	0	1	0	0	0	0	0	0	0	0	0	0	1	0	0	0	1	0	0	0	0	0	0	0	0	0	0	1	0	0	0	0	0	0	0	1	0	0
	Nepali	Female	between 18-21	100% (Voice)	Never experienced physical or sexual violence	No	Urban	Postgraduate and above	Brahmin/Chhetri	No	Unmarried
	Nepali	Female	between 18-21	100% (Voice)	Never experienced physical or sexual violence	No	Urban	Undergraduate	Brahmin/Chhetri	No	Unmarried
	Nepali	Female	between 18-21	100% (Voice)	Never experienced physical or sexual violence	No	Rural	Some or completed secondary	Dalit	No	Unmarried
	Nepali	Female	between 22-24	100% (Voice)	Never experienced physical or sexual violence	No	Rural	Undergraduate	Brahmin/Chhetri	No	Unmarried
	Nepali	Female	between 22-24	100% (Voice)	Never experienced physical or sexual violence	No	Urban	Undergraduate	Janajati	No	Unmarried
	Nepali	Female	between 18-21	100% (Voice)	Never experienced physical or sexual violence	No	Rural	No formal education	Newar	No	Unmarried
	Nepali	Female	between 18-21	100% (Voice)	Never experienced physical or sexual violence	No	Urban	Undergraduate	Brahmin/Chhetri	Yes	Unmarried
	Nepali	Female	between 22-24	100% (Voice)	Never experienced physical or sexual violence	No	Urban	Postgraduate and above	Janajati	No	Unmarried
	Nepali	Female	between 18-21	100% (Voice)	Never experienced physical or sexual violence	No	Rural	Undergraduate	Madhesi	No	Married
	Nepali	Female	between 22-24	100% (Voice)	Never experienced physical or sexual violence	No	Urban	Undergraduate	Brahmin/Chhetri	No	Married
	Nepali	Female	between 18-21	100% (Voice)	Never experienced physical or sexual violence	No	Urban	Undergraduate	Brahmin/Chhetri	No	Unmarried
	Nepali	Female	between 18-21	100% (Voice)	Never experienced physical or sexual violence	No	Urban	Undergraduate	Janajati	No	Married
	Nepali	Female	between 22-24	100% (Voice)	Never experienced physical or sexual violence	No	Urban	Postgraduate and above	Brahmin/Chhetri	No	Unmarried
	Nepali	Female	between 22-24	100% (Voice)	Never experienced physical or sexual violence	No	Urban	No formal education	Brahmin/Chhetri	No	Married
	Nepali	Female	between 18-21	100% (Voice)	Never experienced physical or sexual violence	Female family member	Urban	Postgraduate and above	Brahmin/Chhetri	No	Unmarried
	Nepali	Female	between 18-21	100% (Voice)	Never experienced physical or sexual violence	No	Urban	Undergraduate	Brahmin/Chhetri	No	Unmarried
	Nepali	Female	between 22-24	100% (Voice)	Do not want to respond	No	Urban	Undergraduate	Brahmin/Chhetri	No	Unmarried
	Nepali	Female	between 18-21	100% (Voice)	Do not want to respond	No	Urban	Some or completed secondary	Brahmin/Chhetri	No	Unmarried
	Nepali	Female	between 22-24	100% (Voice)	Never experienced physical or sexual violence	No	Urban	Undergraduate	Brahmin/Chhetri	No	Married
	Tharu	Female	between 18-21	100% (Voice)	Never experienced physical or sexual violence	No	Urban	Undergraduate	Janajati	No	Married
	Nepali	Female	between 18-21	100% (Voice)	Never experienced physical or sexual violence	No	Rural	Some or completed secondary	Brahmin/Chhetri	No	Unmarried
	Nepali	Female	between 22-24	100% (Voice)	Never experienced physical or sexual violence	No	Urban	Postgraduate and above	Brahmin/Chhetri	No	Unmarried
	Nepali	Female	between 22-24	100% (Voice)	Never experienced physical or sexual violence	No	Urban	Postgraduate and above	Janajati	No	Married
	Nepali	Female	between 18-21	100% (Voice)	Never experienced physical or sexual violence	No	Urban	Undergraduate	Newar	No	Unmarried
	Nepali	Female	between 18-21	100% (Voice)	Both sexual and physical violence	No	Rural	No formal education	Other	No	Unmarried	0	0	0	0	0	0	1	0	0	1	0	0	0	0	0	0	1	0	0	0	0	0	0	0	0	0	0	0	0	1	0	0	1	0	0	0	0	0
	Nepali	Female	between 22-24	100% (Voice)	Never experienced physical or sexual violence	No	Urban	Some or completed secondary	Brahmin/Chhetri	Yes	Unmarried
	Nepali	Female	between 18-21	100% (Voice)	Never experienced physical or sexual violence	No	Rural	Some or completed secondary	Madhesi	No	Unmarried
[truncated: 52 more columns]

## Sheet: Codebook
Variable name	Question	Question Script
gender	Gender	Please choose your gender. For male press 1 For female press 2 For other press 3	MC_Q	1,3-> Thank You 2-> Age
age	Age	Which age group do you belong to? If you are below 18 press 1 between 18-21 press 2 between 22-24 press 3 Above 24 press 4	MC_Q	1,4-> Thank You 2,3->Definition Message
violencequalifier	Violence Qualifier	Have you ever experienced physicial/sexual violence at home? If you have ever experienced Physical violence press 1 Sexual violence press 2 Both sexual and physicial violence press 3 Never experienced physicial or sexual violence press 4 If you do not want to respond press 5	MC_Q	1,3->Physical Violence since Covid 2->Sexual Violence since Covid 4,5->SRHR Access
physicalsince	Physical Violence since COVID	Who was the perpetrator of physical violence since the COVID outbreak and lockdown began? Select all valid answers If you have not experienced any physical violence since COVID Began press 1 If the prepetrator is your Husband or Intimate partner press 2 For In laws press 3 For Other relatives press 4 For Friends press 5 For community members or neighbours 6 For Other stranger press 7	MSMC_Q	All->Physical Violence before COVID
physicalbefore	Physical Violence before COVID	Who was the perpetrator of physical violence before the COVID outbreak and lockdown began? Select all valid answers If you have not expereienced any physical violence before COVID Began press 1 If the prepetrator is your Husband or Intimate partner press 2 For In laws press 3 For Other relatives press 4 For Friends press 5 For community members or neighbours 6 For Other stranger press 7	MSMC_Q	All->Help for physical violence
physicalhelp	Help for physical violence	Who have you sought help regarding this behavior? Select all valid answers If you have not sougth help press 1 If you have have sought help from I/NGOs press 2 Social workers press 3 Police press 4 Relatives/friends press 5 Other press 6	MSMC_Q	IF(Violence Qualifier=1)-> SRHR Access IF(Violence Qualifier=3)-> Sexual Violence since COVID
sexualsince	Sexual Violence since COVID	Who was the perpetrator of sexual violence since the COVID outbreak and lockdown began? Select all valid answers If you have not expereienced any sexual violence since COVID Began press 1 If the prepetrator is your Husband or Intimate partner press 2 For In laws press 3 For Other relatives press 4 For Friends press 5 For community members or neighbours 6 For Other stranger press 7	MSMC_Q	All->Sexual Violence before COVID
sexualbefore	Sexual Violence before COVID	Who was the perpetrator of sexual violence before the COVID outbreak and lockdown began? Select all valid answers If you have not expereienced any secual violence before COVID Began press 1 If the prepetrator is your Husband or Intimate partner press 2 For In laws press 3 For Other relatives press 4 For Friends press 5 For community members or neighbours 6 For Other stranger press 7	MSMC_Q	All->Help for physical violence
sexualhelp	Help for physical violence	Who have you sought help regarding this behavior? Select all valid answers If you have not sougth help press 1 If you have have sought help from I/NGOs press 2 Social workers press 3 Police press 4 Relatives/friends press 5 Other press 6	MSMC_Q	All->SRHR Access
srhraccess	SRHR Access	Has your access to any sexual and reproductive health products or services been disrupted due to the COVID outbreak? Select all valid answers If there have been no disruptions press 1 If there has been a disruption to Menstrual hygiene products press 2 Physician consultations press 3 Modern/emergency contraception press 4 Safe abortion service press 5 HIV and sexually transmitted infection testin…	MSMC_Q	All-> Discontinue Education
discontinueeduation	Discontinue Education	Has any member of your family below 18 have to indefinitely discontinue education due to COVID 19 outbreak? If a female member had to discontinue press 1 If a male member had to discontinue press 2 If a male and female member had to discontinue press 3 If there is no member below 18 press 4 If no family member currently attends school/college press 5 If no family member has ever been in school/co…	MC_Q	1,2,3->Discontinue Education Reason 4,5,6->Early Marriage 7->Educational Challenges
discontinueeduationreasons	Discontinue Education Reason	What were the reason they had to discontinue education? Select all valid answers If your family faced financial constraints due to COVID press 1 If schools are indefinitely closed press 2 If your family had to migrate due to COVID press 3 If they got married press 4 Other press 5	MSMC_Q	All->Education Challenges
educationchallenges	Education Challenges	What are some of the challenges your family members below 18 faced in education during the pandemic? Select all valid answers Limited or no access to online learning press 1 Limited phone or internet connectivity press 2 The quality of education dropped press 3 Can’t concentrate in online classes press 4 Household chores press 5 Other challenges press 6 No challenges press 7	MSMC_Q	All->Early Marriage
earlymarriage	Early Marriage	Has anyone in your household gotten married under the age of 18 as a consequence of COVID 19 outbreak and lockdown? If no press 1 If a male family member has press 2 If a female family member has press 3	MC_Q	All->Municipality
municipality	Municipality	Finally, we would like to know a few more details about you. Do you belong to an urban or rural muncipality? For Urban municipality press 1 For Rural municipality press 2	MC_Q	All->Education status
educationstatus	Education status	What is your educational qualification? For No formal education press 1 For Some primary or completed primary press 2 For Some primary or completed secondary press 3 For Undergraduate press 4 For Postgraduate and above press 5	MC_Q	All->Ethnicity
ethnicity	Ethnicity	What is your ethnicity? For Brahmin/Chhetri press 1 For Janajati press 2 For Madhesi press 3 For Newar press 4 For Dalit press 5 For Muslim press 6 For Others press 7	MC_Q	All->Disability
disability	Disability	Do you have any disability? If Yes press 1 If No press 2	MC_Q	All->Marital Status
maritalstatus	Marital Status	What is your marital status? If Married press 1 If Unmarried press 2 If Divorced press 3 If Widow press 4	MC_Q	All->District
district	District	Please tell us the name of your district after the sound. Press any key to end	OPEN_Q	All->Thank You
